# Supplementary material for: Computational drug discovery of potential 5α-reductase phytochemical inhibitors and hair growth promotion using in silico techniques
Source: Front Bioinform. 2025 May 6;5:1570101. doi: 10.3389/fbinf.2025.1570101 (PMC12089051; doi:10.3389/fbinf.2025.1570101)
Supplement: Supplementary file 2 [file Table3.xlsx]

## Sheet: S.repens_ binding free energy
Compound	Round 1	Round 2	Round 3	Mean
1-MONOMYRISTIN	-6.5	-6	-6.2	-6.23333
1-OCTACOSANOL	-6.3	-6.5	-5.9	-6.23333
APIGENIN	-5.9	-5.8	-5.9	-5.86667
APIGENIN-7-O-RHAMNOGLUCOSIDE	-9.2	-9.2	-9.2	-9.2
ARABINOSE	-10.4	-10.4	-10.4	-10.4
ASCORBIC-ACID	-5.3	-5.3	-5.3	-5.3
BETA-CAROTENE	-5.8	-5.9	-5.9	-5.86667
BETA-SITOSTEROL	-11.2	-10	-10.9	-10.7
BETA-SITOSTEROL-D-GLUCOSIDE	-11	-11	-11	-11
CAMPESTEROL	-11.5	-11.5	-11.5	-11.5
CAPRIC-ACID	-11.2	-11.2	-11.2	-11.2
CAPROIC-ACID	-5.6	-5.6	-5.5	-5.56667
CAPRYLIC-ACID	-4.7	-4.6	-4.6	-4.63333
CYCLOARTENOL	-5.3	-5.4	-5.2	-5.3
DAUCOSTEROL	-10.5	-10.4	-10.5	-10.4667
DECANOIC-ACID	-11.6	-11.6	-11.6	-11.6
FARNESOL	-5.3	-5.7	-5.6	-5.53333
FERULIC-ACID	-7	-7	-7	-7
GERANYL-GERANIOL	-6.6	-6.6	-6.5	-6.56667
ISOQUERCITRIN	-7.8	-7.8	-7.9	-7.83333
KAEMPFEROL	-8.1	-8.1	-8.1	-8.1
KAEMPFEROL-3-O-GLUCOSIDE	-9.2	-9.2	-9.2	-9.2
LAURIC-ACID	-9.4	-9.4	-9.5	-9.43333
LINOLEIC-ACID	-5.9	-5.7	-5.7	-5.76667
LINOLENIC-ACID	-6.7	-6.7	-6.7	-6.7
LUPEN-3-ONE	-6.7	-6.8	-6.8	-6.76667
LUPEOL	-10.3	-10.3	-10.3	-10.3
MANNITOL	-10.8	-10.8	-10.9	-10.8333
PHYTOL	-4.9	-4.9	-4.9	-4.9
PHYTOSTEROLS	-7.3	-7.1	-7.2	-7.2
POPULNIN	-11	-11.1	-11	-11.0333
RHOIFOLIN	-10.6	-10.6	-10.6	-10.6
RIBOFLAVIN	-10.9	-10.9	-10.9	-10.9
RUTIN	-9.6	-9.6	-9.6	-9.6
STIGMASTEROL	-10.2	-10.1	-10.1	-10.1333
P-COUMARIC-ACID	-11.5	-11.5	-11.3	-11.4333

## Sheet: S.repens_hydrogen bonds
Compound	ΔG	Hydrogen bonds with favorite residues	Other Hydrogen bonds
1-MONOMYRISTIN	-6.23333	0	4
1-OCTACOSANOL	-6.23333	1	3
APIGENIN	-5.86667	1	4
APIGENIN-7-O-RHAMNOGLUCOSIDE	-9.2	0	4
ARABINOSE	-10.4	3	2
ASCORBIC-ACID	-5.3	1	6
BETA-CAROTENE	-5.86667	1	5
BETA-SITOSTEROL	-10.7	0	0
BETA-SITOSTEROL-D-GLUCOSIDE	-11	0	1
CAMPESTEROL	-11.5	1	4
CAPRIC-ACID	-11.2	0	1
CAPROIC-ACID	-5.56667	0	3
CAPRYLIC-ACID	-4.63333	0	3
CYCLOARTENOL	-5.3	0	1
DAUCOSTEROL	-10.4667	0	0
DECANOIC-ACID	-11.6	1	4
FARNESOL	-5.53333	1	2
FERULIC-ACID	-7	0	3
GERANYL-GERANIOL	-6.56667	1	2
ISOQUERCITRIN	-7.83333	1	0
KAEMPFEROL	-8.1	1	2
KAEMPFEROL-3-O-GLUCOSIDE	-9.2	1	2
LAURIC-ACID	-9.43333	1	7
LINOLEIC-ACID	-5.76667	1	1
LINOLENIC-ACID	-6.7	0	2
LUPEN-3-ONE	-6.76667	0	3
LUPEOL	-10.3	0	0
MANNITOL	-10.8333	0	0
PHYTOL	-4.9	0	4
PHYTOSTEROLS	-7.2	1	2
POPULNIN	-11.0333	0	1
RHOIFOLIN	-10.6	2	6
RIBOFLAVIN	-10.9	3	7
RUTIN	-9.6	1	5
STIGMASTEROL	-10.1333	3	6
P-COUMARIC-ACID	-11.4333	0	0

## Sheet: U.dioica_binding free energy
Compound	Round 1	Round 2	Round 3	Mean
(+)-ISOLARICIRESINOL	-8.7	-8.7	-8.7	-8.7
(+)-NEOOLIVIL	-9.1	-9.1	-9.1	-9.1
(-)-3,4-DIVANILLYLTETRAHYDROFURAN	-9.2	-9.2	-9.2	-9.2
(-)-PINORESINOL	-9.6	-9.6	-9.6	-9.6
(-)-SECOISOLARICIRESINOL	-8.2	-8.2	-8.2	-8.2
(10E,12Z)-9-HYDROXY-10,12-OCTADECADIENOIC-ACID	-6.8	-6.7	-6.8	-6.76667
5-HYDROXYTRYPTAMINE	-6.3	-6.3	-6.3	-6.3
7-BETA-HYDROXYSITOSTEROL	-10.1	-10.2	-10.1	-10.1333
ACETIC-ACID	-3.2	-3.2	-3.2	-3.2
ACETOPHENONE	-5.5	-5.5	-5.5	-5.5
ACETYL-CHOLINE	-4.4	-4.4	-4.4	-4.4
ADENOSINE	-7.8	-7.8	-7.8	-7.8
AESCULETIN	-7	-6.9	-6.9	-6.93333
ALLANTOIC-ACID	-5.6	-5.6	-5.7	-5.63333
ALPHA-TOCOPHEROL	-8.8	-8.9	-8.8	-8.83333
ARABINOSE	-5.4	-5.4	-5.4	-5.4
ASCORBIC-ACID	-5.8	-5.8	-5.5	-5.7
ASTRAGALIN	-10.5	-10.5	-10.5	-10.5
BETA-CAROTENE	-11.2	-11.4	-11.1	-11.2333
BETA-SITOSTEROL	-11	-11	-11	-11
BETAINE	-4	-4	-4	-4
BUTYRIC-ACID	-4.2	-4.2	-4.2	-4.2
CAFFEIC-ACID	-6.7	-6.7	-6.7	-6.7
CAMPESTEROL	-11.1	-11.1	-11.1	-11.1
CARBONIC-ACID	-3.2	-3.2	-3.2	-3.2
CERAMIDES	-8	-7.7	-8	-7.9
CHLOROGENIC-ACID	-9	-9.1	-9.1	-9.06667
CHLOROPHYLLINS	-8	-8	-8	-8
CHOLINE	-3.4	-3.4	-3.4	-3.4
CINNAMIC-ACID	-6.4	-6.4	-6.4	-6.4
CITRAL	-6.1	-6.1	-6.1	-6.1
CITRIC-ACID	-5.7	-5.7	-5.7	-5.7
COUMARIN	-6.9	-6.9	-6.9	-6.9
DAUCOSTEROL	-11.3	-11.3	-11.7	-11.4333
FERULIC-ACID	-6.8	-6.8	-6.8	-6.8
FORMIC-ACID	-2.6	-2.6	-2.6	-2.6
FUMARIC-ACID	-5	-5	-5	-5
GABA	-4.3	-4.3	-4.1	-4.23333
GALACTINOL	-7.5	-7.5	-7.5	-7.5
GALLIC-ACID	-6	-6	-6	-6
GLUCOSAMINE	-5.5	-5.7	-5.5	-5.56667
GLUCURONIC-ACID	-5.7	-5.7	-5.7	-5.7
GLUTAMIC-ACID	-4.8	-4.8	-4.9	-4.83333
GLYCERIC-ACID	-3.9	-3.9	-3.9	-3.9
GLYCEROL	-3.8	-3.9	-3.9	-3.86667
GLYCOLIC-ACID	-3.5	-3.5	-3.5	-3.5
HOMOVANILLIN	-5.8	-5.8	-5.8	-5.8
HOMOVANILLYL-ALCOHOL	-5.7	-5.7	-5.6	-5.66667
ISOCITRIC-ACID	-5.6	-5.6	-5.6	-5.6
ISOPENTENYL-ADENOSINE	-8.7	-8.5	-8.5	-8.56667
ISOQUERCITRIN	-9.2	-9.2	-9.2	-9.2
ISORHAMNETIN-3-O-GLUCOSIDE	-8.6	-8.7	-8.6	-8.63333
ISORHAMNETIN-3-O-RUTINOSIDE	-9.9	-9.9	-9.9	-9.9
KAEMPFEROL	-9.4	-9.4	-9.4	-9.4
KAEMPFEROL-3-O-BETA-D-RUTINOSIDE	-9	-9	-9.1	-9.03333
KAEMPFEROL-3-O-GLUCOSIDE	-8.5	-8.5	-8.5	-8.5
KAEMPFEROL-3-O-RUTINOSIDE	-10.4	-9.7	-9.7	-9.93333
KOPROPORPHYRIN	-7.9	-8.2	-7.8	-7.96667
LECTIN	-9.9	-10	-10	-9.96667
LIGNANS	-9	-9	-9	-9
LINALOL	-5.5	-5.6	-5.5	-5.53333
LINOLEIC-ACID	-6.8	-6.6	-6.9	-6.76667
LUTEIN	-9	-5.6	-9	-7.86667
LUTEIN-EPOXIDE	-10.2	-10.2	-10.3	-10.2333
LUTEOXANTHIN	-6.9	-9.3	-6.7	-7.63333
LYSOPHOSPHATIDYLCHOLINE	-6.1	-6	-5.9	-6
MALIC-ACID	-4.5	-4.5	-4.5	-4.5
MYO-INOSITOL	-5.7	-5.7	-5.7	-5.7
NEOOLIVIL	-5.4	-5.4	-5.4	-5.4
NIACIN	-9.3	-9.3	-9.3	-9.3
OCTACOSAN-14-OL	-6.4	-6.3	-6.3	-6.33333
OLEANOLIC-ACID	-9.2	-9.2	-9.2	-9.2
OLEIC-ACID	-4.1	-4.1	-4.1	-4.1
P-COUMARIC-ACID	-6.5	-6.6	-6.5	-6.53333
PALMITIC-ACID	-6.2	-6.1	-6.1	-6.13333
PANTOTHENIC-ACID	-6.1	-6	-6.1	-6.06667
PECTIN	-5.1	-5.1	-5.1	-5.1
QUERCETIN	-9.3	-9.3	-9.3	-9.3
QUERCETIN-3-O-GLUCOSIDE	-9.2	-9.2	-9.2	-9.2
QUINIC-ACID	-6.2	-6.2	-6.2	-6.2
RAFFINOSE	-8.3	-8.3	-8.5	-8.36667
RHAMNOSE	-5.5	-5.6	-5.8	-5.63333
RIBOFLAVIN	-9.3	-9.3	-8	-8.86667
RUTIN	-9.5	-9.5	-9.5	-9.5
SCOPOLETIN	-7	-7	-7	-7
SECOISOLARICIRESINOL	-8.1	-8.1	-8.1	-8.1
SINAPIC-ACID	-6.4	-6.4	-6.5	-6.43333
SITOSTEROL	-11.1	-11.2	-11.1	-11.1333
SITOSTEROL-BETA-D-GLUCOSIDE	-11.7	-11.7	-11.7	-11.7
SITOSTEROL-GLUCOSIDE	-11.2	-11.2	-11.2	-11.2
STACHYOSE	-8.9	-8.8	-8.9	-8.86667
STIGMAST-4-EN-3-ONE	-11.4	-11.4	-11.4	-11.4
STIGMASTEROL	-11.2	-11.3	-11.3	-11.2667
SUCCINIC-ACID	-4.5	-4.7	-4.5	-4.56667
TARTARIC-ACID	-4.8	-4.8	-4.8	-4.8
THIAMIN	-7.2	-7.1	-7.2	-7.16667
THREONIC-ACID	-4.5	-4.5	-4.5	-4.5
THREONO-1,4-LACTONE	-4.6	-4.7	-4.7	-4.66667
URSOLIC-ACID	-11.1	-11.1	-11.1	-11.1
VANILLIC-ACID	-6	-6	-6	-6
VANILLIN	-5.6	-5.6	-5.6	-5.6
VIOLAXANTHIN	-9.7	-6	-9.6	-8.43333
XANTHOPHYLL-EPOXIDE	-10.9	-11.1	-10.8	-10.9333
XYLOSE	-5.3	-5.3	-5.3	-5.3
ZEATIN	-7	-6.9	-6.9	-6.93333
ZEATIN-O-GLUCOSIDE	-8.6	-8.8	-8.8	-8.73333

## Sheet: U.dioica_hydrogen bonds
Compound	ΔG	Hydrogen bonds with favorite residues	Hydrogen bonds with Other residues
(+)-ISOLARICIRESINOL	-8.7	1	2
(+)-NEOOLIVIL	-9.1	1	3
(-)-3,4-DIVANILLYLTETRAHYDROFURAN	-9.2	0	2
(-)-PINORESINOL	-9.6	0	1
(-)-SECOISOLARICIRESINOL	-8.2	0	1
(10E,12Z)-9-HYDROXY-10,12-OCTADECADIENOIC-ACID	-6.77	0	2
5-HYDROXYTRYPTAMINE	-6.3	0	2
7-BETA-HYDROXYSITOSTEROL	-10.13	0	0
ACETIC-ACID	-3.2	0	2
ACETOPHENONE	-5.5	0	0
ACETYL-CHOLINE	-4.4	0	1
ADENOSINE	-7.8	1	6
AESCULETIN	-6.93	0	3
ALLANTOIN	-5.63	0	2
ALPHA-TOCOPHEROL	-8.83	0	0
ARABINOSE	-5.4	1	6
ASCORBIC-ACID	-5.7	1	5
ASTRAGALIN	-10.5	2	4
BETA-CAROTENE	-11.23	0	0
BETA-SITOSTEROL	-11	0	1
BETAINE	-4	0	0
BUTYRIC-ACID	-4.2	0	2
CAFFEIC-ACID	-6.7	1	2
CAMPESTEROL	-11.1	0	1
CARBONIC-ACID	-3.2	1	2
CERAMIDES	-7.9	0	3
CHLOROGENIC-ACID	-9.1	3	7
CHLOROPHYLLINS	-8	0	1
CHOLINE	-3.4	0	3
CINNAMIC-ACID	-6.4	0	3
CITRAL	-6.1	0	1
CITRIC-ACID	-5.7	1	1
COUMARIN	-6.9	0	2
DAUCOSTEROL	-11.43	1	2
FERULIC-ACID	-6.8	1	4
FORMIC-ACID	-2.6	1	2
FUMARIC-ACID	-5	0	4
GABA	-4.23	0	3
GALACTINOL	-7.5	2	7
GALLIC-ACID	-6	0	3
GLUCOSAMINE	-5.57	1	4
GLUCURONIC-ACID	-5.7	0	6
GLUTAMIC-ACID	-4.83	0	4
GLYCERIC-ACID	-3.9	1	3
GLYCEROL	-3.87	0	3
GLYCOLIC-ACID	-3.5	0	4
HOMOVANILLIN	-5.8	0	2
HOMOVANILLYL-ALCOHOL	-5.67	0	3
ISOCITRIC-ACID	-5.6	1	4
ISOPENTENYL-ADENOSINE	-8.57	0	5
ISOQUERCITRIN	-9.2	1	2
ISORHAMNETIN-3-O-GLUCOSIDE	-8.63	0	1
ISORHAMNETIN-3-O-RUTINOSIDE	-9.9	3	6
KAEMPFEROL	-9.4	0	4
KAEMPFEROL-3-O-BETA-D-RUTINOSIDE	-9.03	3	5
KAEMPFEROL-3-O-GLUCOSIDE	-8.5	0	3
KAEMPFEROL-3-O-RUTINOSIDE	-9.93	2	5
KOPROPORPHYRIN	-7.97	0	2
LECTIN	-9.97	0	2
LIGNANS	-9	2	0
LINALOL	-5.53	0	3
LINOLEIC-ACID	-6.77	0	3
LUTEIN	-7.87	0	0
LUTEIN-EPOXIDE	-10.23	0	2
LUTEOXANTHIN	-7.63	0	0
LYSOPHOSPHATIDYLCHOLINE	-6	1	1
MALIC-ACID	-4.5	2	2
MYO-INOSITOL	-5.7	1	5
NEOOLIVIL	-5.4	1	3
NIACIN	-9.3	3	0
OCTACOSAN-14-OL	-6.33	0	1
OLEANOLIC-ACID	-9.2	1	4
OLEIC-ACID	-4.1	1	2
P-COUMARIC-ACID	-6.53	1	1
PALMITIC-ACID	-6.13	0	2
PANTOTHENIC-ACID	-6.07	1	3
PECTIN	-5.1	1	4
QUERCETIN	-9.3	1	2
QUERCETIN-3-O-GLUCOSIDE	-9.2	1	3
QUINIC-ACID	-6.2	2	2
RAFFINOSE	-8.37	3	5
RHAMNOSE	-5.63	0	4
RIBOFLAVIN	-8.87	0	6
RUTIN	-9.5	0	6
SCOPOLETIN	-7	1	1
SECOISOLARICIRESINOL	-8.1	1	2
SINAPIC-ACID	-6.43	1	1
SITOSTEROL	-11.13	0	1
SITOSTEROL-BETA-D-GLUCOSIDE	-11.7	0	4
SITOSTEROL-GLUCOSIDE	-11.2	0	4
STACHYOSE	-8.87	4	4
STIGMAST-4-EN-3-ONE	-11.4	0	1
STIGMASTEROL	-11.27	0	2
SUCCINIC-ACID	-4.57	1	2
TARTARIC-ACID	-4.8	0	5
THIAMIN	-7.17	2	3
THREONIC-ACID	-4.5	0	2
THREONO-1,4-LACTONE	-4.67	1	4
URSOLIC-ACID	-11.1	3	0
VANILLIC-ACID	-6	1	1
VANILLIN	-5.6	0	2
VIOLAXANTHIN	-8.43	0	0
XANTHOPHYLL-EPOXIDE	-10.93	0	2
XYLOSE	-5.3	0	7
ZEATIN	-6.93	0	3
ZEATIN-O-GLUCOSIDE	-8.73	2	3

## Sheet: T. foenum_binding free energy
Compound	Round 1	Round 2	Round 3	Mean
2,5-DIMETHYL-PYRAZINE	-4.5	-4.5	-4.5	-4.5
2-ETHYL-3-METHYL-PYRAZINE	-4.7	-4.7	-4.7	-4.7
2-ETHYL-5-METHYL-PYRAZINE	-4.8	-4.8	-4.8	-4.8
2-ETHYL-PYRAZINE	-4.3	-4.3	-4.3	-4.3
2-METHOXY-3-METHYLPYRAZINE	-4.5	-4.5	-4.5	-4.5
2-METHOXY-3-SEC-BUTYL-PYRAZINE	-5.7	-5.7	-5.7	-5.7
2-METHYL-PYRAZINE	-4	-4	-4	-4
3',4',7-TRIHYDROXYFLAVONE	-9.1	-9.1	-9.1	-9.1
3'-METHOXY-QUERCETIN	-9	-9	-9	-9
3,4,7-TRIMETHYLCOUMARIN	-8.2	-8.2	-8.2	-8.2
3-BETA-HYDROXY-PREGNA-5-16-DIEN-20-ONE	-11.2	-11.2	-11.2	-11.2
4',7-DIHYDROXYFLAVONE	-9	-9	-9	-9
4-HYDROXYISOLEUCINE	-5	-5	-5	-5
4-METHYL-7-ACETOXYCOUMARIN	-8.2	-8.2	-8.2	-8.2
7-ACETOXY-4-METHYLCOUMARIN	-8	-8	-8	-8
ACETYL-CHOLINE	-4.4	-4.4	-4.4	-4.4
ALPHA-GALACTOSIDASE	-8.1	-8.1	-8.1	-8.1
APIGENIN	-9.4	-9.4	-9.4	-9.4
Alpha-L-arabinopyranose	-5.2	-5.2	-5.2	-5.2
Ascorbic-acid	-5.6	-5.8	-5.8	-5.73333
ASPARTIC-ACID	-4.6	-4.6	-4.6	-4.6
BETA-CAROTENE	-8.3	-7.8	-9.6	-8.56667
Beta-Sitosterol	-10.9	-10.9	-10.9	-10.9
BIOTIN	-7	-7	-7	-7
CAMPESTEROL	-11.2	-11.2	-10.9	-11.1
CARPAINE	-7.2	-7.2	-7.2	-7.2
CHLORINE	-2	-2	-2	-2
COUMARIN	-6.7	-6.7	-6.7	-6.7
beta-D-Mannopyranose	-5.8	-5.8	-5.8	-5.8
DIHYDROACTINIDIOLIDE	-7.1	-7.1	-7.1	-7.1
DIHYDROBENZOFURAN	-5.6	-5.6	-5.6	-5.6
DIOSGENIN	-11.2	-11.2	-11.2	-11.2
EPISARSASAPOGENIN	-11.4	-11.4	-11.4	-11.4
EPISMILAGENIN	-10.8	-10.8	-10.8	-10.8
Fenugreekine	-10.4	-10.5	-10.7	-10.5333
FLAVONOLS	-8.8	-9	-9	-8.93333
FOLACIN	-10	-10.1	-10.1	-10.0667
FORMONONETIN	-9.4	-9.4	-9.4	-9.4
GALACTINOL	-8	-8	-8	-8
Galactomannan	-8.7	-8.7	-8.7	-8.7
GAMMA-AMINOBUTYRIC-ACID	-4.1	-4.1	-4.3	-4.16667
GENISTEIN	-9	-9	-9	-9
GENTIANINE	-7.2	-7.2	-7.2	-7.2
GITOGENIN	-10.8	-10.8	-10.8	-10.8
HEXADECANE	-5.6	-5.6	-5.6	-5.6
HOMOORIENTIN	-9.7	-9.7	-9.7	-9.7
ISOQUERCITRIN	-8.8	-8.8	-8.8	-8.8
ISOVITEXIN	-10	-10	-10	-10
JAMOGENIN	-10	-10	-10	-10
KAEMPFEROL	-9.3	-9.3	-9.2	-9.26667
KAEMPFEROL-3,7-DIGLUCOSIDE	-9.5	-9.5	-9.7	-9.56667
LIGNIN	-7.8	-7.8	-7.7	-7.76667
LINOLEIC-ACID	-6.7	-6.6	-6.4	-6.56667
LINOLENIC-ACID	-6.7	-6.7	-7	-6.8
LUTEOLIN	-9.1	-9.1	-9.1	-9.1
MUUROLENE	-7.8	-7.8	-7.7	-7.76667
MYO-INOSITOL	-5.8	-5.8	-5.8	-5.8
NEO-BETA-CAROTENE	-10.5	-10.4	-10.4	-10.4333
NEODIOSGENIN	-10.2	-10.2	-10.2	-10.2
NEOGITOGENIN	-11.2	-11.2	-11.2	-11.2
NEOTIGOGENIN	-11.4	-11.4	-11.4	-11.4
NIACIN	-5.4	-5.4	-5.4	-5.4
NICOTINAMIDE	-5.4	-5.4	-5.4	-5.4
NICOTINIC-ACID	-5.4	-5.4	-5.4	-5.4
OCTADECATRIENOIC-ACID	-6.6	-6.9	-6.7	-6.73333
OLEIC-ACID	-6.6	-6.4	-6.2	-6.4
ORIENTIN	-8.1	-8.1	-8.2	-8.13333
OXALIC-ACID	-4	-4.1	-4	-4.03333
P-COUMARIC-ACID	-6.5	-6.5	-6.5	-6.5
PALMITIC-ACID	-6.1	-6	-5.9	-6
PALMITOLEIC-ACID	-6.2	-6.4	-6.3	-6.3
PEROXIDASE	-11	-11	-11	-11
PHENOLS	-5.6	-5.6	-5.6	-5.6
PHYTOSTEROLS	-11.3	-11.3	-11.3	-11.3
PYRAZINE	-3.5	-3.6	-3.6	-3.56667
PYRIDOXINE	-5.5	-5.5	-5.5	-5.5
QUERCETIN	-9.4	-9.4	-9.4	-9.4
QUERCETIN-3,7-DIGLUCOSIDE	-10.1	-9.6	-9.6	-9.76667
QUERCITRIN	-9.2	-9.2	-9.2	-9.2
RAFFINOSE	-8.5	-8.5	-8.5	-8.5
RIBOFLAVIN	-9.8	-8.5	-7.9	-8.73333
RUTIN	-9.7	-9.7	-9.7	-9.7
SALICYLATES	-5.8	-5.8	-5.8	-5.8
SAPONARETIN	-9.9	-9.9	-9.9	-9.9
SARSASAPOGENIN	-10.2	-10.2	-10.2	-10.2
SMILAGENIN	-11.6	-11.6	-11.6	-11.6
SOTOLONE	-5.5	-5.5	-5.5	-5.5
SPIROSTA-3-5-DIENE	-10.7	-10.7	-10.6	-10.6667
STACHYOSE	-8.6	-8.6	-8.6	-8.6
STARCH	-12.1	-12	-12	-12.0333
STIGMASTEROL	-11.6	-11.3	-11.6	-11.5
SUPEROXIDE-DISMUTASE	-7.8	-7.7	-7.8	-7.76667
THIAMIN	-7.2	-7.3	-7.2	-7.23333
TIGOGENIN	-10.5	-10.5	-10.5	-10.5
TRIGOFORIN	-8.1	-8.1	-8.1	-8.1
TRIGONELLINE	-5.6	-5.6	-5.6	-5.6
TRILLIN	-11.5	-11.5	-11.5	-11.5
UNDECANE	-4.8	-4.7	-4.7	-4.73333
VICENIN-1	-8.3	-8.3	-8.3	-8.3
VICENIN-2	-8.3	-8.6	-8.6	-8.5
VITEXIN	-8.3	-8.3	-8.3	-8.3
VITEXIN-2'-O-P-COUMARATE	-8.3	-8.9	-8.2	-8.46667
VITEXIN-7-GLUCOSIDE	-8.3	-8.3	-8.3	-8.3
XANTHOPHYLL	-10.8	-10.8	-10.7	-10.7667
XYLOSE	-5.1	-5.1	-5.1	-5.1
YAMOGENIN	-10.5	-10.5	-10.5	-10.5
YUCCAGENIN	-10.4	-10.4	-10.4	-10.4

## Sheet: T. foenum_hydrogen bonds
Compound	ΔG	Hydrogen bonds with favorite residues	Hydrogen bonds with Other residues
2,5-DIMETHYL-PYRAZINE	-4.5	0	1
2-ETHYL-3-METHYL-PYRAZINE	-4.7	0	2
2-ETHYL-5-METHYL-PYRAZINE	-4.8	0	1
2-ETHYL-PYRAZINE	-4.3	0	0
2-METHOXY-3-METHYLPYRAZINE	-4.5	0	2
2-METHOXY-3-SEC-BUTYL-PYRAZINE	-5.7	0	2
2-METHYL-PYRAZINE	-4	0	2
3',4',7-TRIHYDROXYFLAVONE	-9.1	1	2
3'-METHOXY-QUERCETIN	-9	1	5
3,4,7-TRIMETHYLCOUMARIN	-8.2	0	1
3-BETA-HYDROXY-PREGNA-5-16-DIEN-20-ONE	-11.2	0	1
4',7-DIHYDROXYFLAVONE	-9	0	3
4-HYDROXYISOLEUCINE	-5	1	4
4-METHYL-7-ACETOXYCOUMARIN	-8.2	0	1
7-ACETOXY-4-METHYLCOUMARIN	-8	0	3
ACETYL-CHOLINE	-4.4	0	1
ALPHA-GALACTOSIDASE	-8.1	0	6
APIGENIN	-9.4	1	2
Alpha-L-arabinopyranose	-5.2	1	6
Ascorbic-acid	-5.73	1	4
ASPARTIC-ACID	-4.6	2	5
BETA-CAROTENE	-8.57	0	0
Beta-Sitosterol	-10.9	0	1
BIOTIN	-7	0	2
CAMPESTEROL	-11.1	0	0
CARPAINE	-7.2	0	0
CHLORINE	-2	0	0
COUMARIN	-6.7	0	1
beta-D-Mannopyranose	-5.8	2	5
DIHYDROACTINIDIOLIDE	-7.1	1	0
DIHYDROBENZOFURAN	-5.6	0	1
DIOSGENIN	-11.2	1	0
EPISARSASAPOGENIN	-11.4	0	0
EPISMILAGENIN	-10.8	1	0
Fenugreekine	-10.53	5	1
FLAVONOLS	-8.93	0	0
FOLACIN	-10.1	0	4
FORMONONETIN	-9.4	0	2
GALACTINOL	-8	2	8
Galactomannan	-8.7	1	7
GAMMA-AMINOBUTYRIC-ACID	-4.17	1	1
GENISTEIN	-9	1	2
GENTIANINE	-7.2	0	1
GITOGENIN	-10.8	1	0
HEXADECANE	-5.6	0	0
HOMOORIENTIN	-9.7	2	3
ISOQUERCITRIN	-8.8	1	0
ISOVITEXIN	-10	1	3
YAMOGENIN	-10	3	0
KAEMPFEROL	-9.27	1	2
KAEMPFEROL-3,7-DIGLUCOSIDE	-9.57	3	0
LIGNIN	-7.77	0	1
LINOLEIC-ACID	-6.57	0	2
LINOLENIC-ACID	-6.8	0	3
LUTEOLIN	-9.1	1	2
MUUROLENE	-7.77	0	0
MYO-INOSITOL	-5.8	0	4
NEO-BETA-CAROTENE	-10.43	0	0
NEODIOSGENIN	-10.2	4	0
NEOGITOGENIN	-11.2	1	0
NEOTIGOGENIN	-11.4	0	1
NIACIN	-5.4	0	3
NICOTINAMIDE	-5.4	1	2
NICOTINIC-ACID	-5.4	0	3
OCTADECATRIENOIC-ACID	-6.73	0	1
OLEIC-ACID	-6.4	1	0
ORIENTIN	-8.13	2	2
OXALIC-ACID	-4.03	1	2
P-COUMARIC-ACID	-6.5	1	1
PALMITIC-ACID	-6	0	3
PALMITOLEIC-ACID	-6.3	0	1
PEROXIDASE	-11	1	0
PHENOLS	-5.6	0	1
PHYTOSTEROLS	-11.3	0	2
PYRAZINE	-3.57	0	2
PYRIDOXINE	-5.5	0	4
QUERCETIN	-9.4	3	5
QUERCETIN-3,7-DIGLUCOSIDE	-9.77	4	1
QUERCITRIN	-9.2	1	4
RAFFINOSE	-8.5	5	7
RIBOFLAVIN	-8.73	0	6
RUTIN	-9.7	3	7
SALICYLATES	-5.8	0	4
SAPONARETIN	-9.9	2	3
SARSASAPOGENIN	-10.2	1	0
SMILAGENIN	-11.6	0	3
SOTOLONE	-5.5	0	2
SPIROSTA-3-5-DIENE	-10.67	0	0
STACHYOSE	-8.6	3	8
STARCH	-12.03	0	1
STIGMASTEROL	-11.5	0	0
SUPEROXIDE-DISMUTASE	-7.77	0	4
THIAMIN	-7.23	1	2
TIGOGENIN	-10.5	0	3
TRIGOFORIN	-8.1	0	1
TRIGONELLINE	-5.6	0	1
TRILLIN	-11.5	2	0
UNDECANE	-4.73	0	0
VICENIN-1	-8.3	1	5
VICENIN-2	-8.5	1	4
VITEXIN	-8.3	1	3
VITEXIN-2'-O-P-COUMARATE	-8.47	1	5
VITEXIN-7-GLUCOSIDE	-8.3	4	4
XANTHOPHYLL	-10.77	0	2
XYLOSE	-5.1	2	5
YAMOGENIN	-10.5	3	0
YUCCAGENIN	-10.4	1	0

## Sheet: Docking Selected molecules
ID	Plant	Compound	Plant Part	Mean ΔG	Hydrogen bonds	Other Hydrogen bonds
40	Serenoa repens	RIBOFLAVIN	Fruit	-10.9	3	7
85	Urterica dioica	CHLOROGENIC-ACID	Seed & Leaf & Root	-9.1	3	7
161	Urterica dioica	ISORHAMNETIN-3-O-RUTINOSIDE	Flower	-9.9	3	6
164	Urterica dioica	KAEMPFEROL-3-O-BETA-D-RUTINOSIDE	Plant	-9.03	3	5
207	Urterica dioica	OLEANOLIC-ACID	Leaf & Plant	-9.3	3	0
275	Urterica dioica	STACHYOSE	Leaf	-8.87	4	4
242	Urterica dioica	RAFFINOSE	Plant	-8.37	3	5
289	Urterica dioica	URSOLIC-ACID	Plant	-11.1	3	0
100	Trigonella foenum-graecum	FENUGREEKINE	Seed	-10.53	5	1
133	Trigonella foenum-graecum	ISOQUERCITRIN	Plant	-8.8	3	5
135	Trigonella foenum-graecum	YAMOGENIN	Plant	-10	3	0
137	Trigonella foenum-graecum	KAEMPFEROL-3,7-DIGLUCOSIDE	Plant	-9.57	3	0
147	Trigonella foenum-graecum	NEODIOSGENIN	Seed	-10.2	4	0
167	Trigonella foenum-graecum	QUERCETIN-3,7-DIGLUCOSIDE	Plant	-9.77	4	1
171	Trigonella foenum-graecum	RUTIN	Leaf	-9.7	3	7
205	Trigonella foenum-graecum	VITEXIN-7-GLUCOSIDE	Seed	-8.3	4	4
