# Supplementary material for: Computational drug discovery of potential 5α-reductase phytochemical inhibitors and hair growth promotion using in silico techniques
Source: Front Bioinform. 2025 May 6;5:1570101. doi: 10.3389/fbinf.2025.1570101 (PMC12089051; doi:10.3389/fbinf.2025.1570101)
Supplement: Supplementary file 3 [file Table4.xlsx]

## Sheet: SwissADME results
Plant	Chemical name			SwissADME predictions
		Canonical SMILES	Formula	MW	#Heavy atoms	#Aromatic heavy atoms	Fraction Csp3	#Rotatable bonds	#H-bond acceptors	#H-bond donors	MR	TPSA	iLOGP	XLOGP3	WLOGP	MLOGP	Silicos-IT Log P	Consensus Log P	ESOL Log S	ESOL Solubility (mg/ml)	ESOL Solubility (mol/l)	ESOL Class	Ali Log S	Ali Solubility (mg/ml)	Ali Solubility (mol/l)	Ali Class	Silicos-IT LogSw	Silicos-IT Solubility (mg/ml)	Silicos-IT Solubility (mol/l)	Silicos-IT class	GI absorption	BBB permeant	Pgp substrate	CYP1A2 inhibitor	CYP2C19 inhibitor	CYP2C9 inhibitor	CYP2D6 inhibitor	CYP3A4 inhibitor	log Kp (cm/s)	Lipinski #violations	Ghose #violations	Veber #violations	Egan #violations	Muegge #violations	Bioavailability Score	PAINS #alerts	Brenk #alerts	Leadlikeness #violations	Synthetic Accessibility
Serenoa repens	RIBOFLAVIN	OCC(C(C(Cn1c2cc(C)c(cc2nc2c1nc(=O)[nH]c2=O)C)O)O)O	C17H20N4O6	376.36	27	14	0.41	5	8	5	96.99	161.56	0.97	-1.46	-1.68	-0.54	1.09	-0.32	-1.31	18.5	0.0493	Very soluble	-1.43	14	0.0372	Very soluble	-2.62	0.903	0.0024	Soluble	Low	No	No	No	No	No	No	No	-9.63	0	1	1	1	1	0.55	0	1	1	3.84
Urterica dioica	CHLOROGENIC-ACID	O=C(O[C@@H]1C[C@@](O)(C[C@H]([C@H]1O)O)C(=O)O)/C=C/c1ccc(c(c1)O)O	C16H18O9	354.31	25	6	0.38	5	9	6	83.5	164.75	0.87	-0.42	-0.75	-1.05	-0.61	-0.39	-1.62	8.5	0.024	Very soluble	-2.58	0.942	0.00266	Soluble	0.4	894	2.52	Soluble	Low	No	No	No	No	No	No	No	-8.76	1	1	1	1	2	0.11	1	2	1	4.16
Urterica dioica	ISORHAMNETIN-3-O-RUTINOSIDE	COc1cc(ccc1O)c1oc2cc(O)cc(c2c(=O)c1OC1OC(COC2OC(C)C(C(C2O)O)O)C(C(C1O)O)O)O	C28H32O16	624.54	44	16	0.46	7	16	9	145.85	258.43	2.62	-0.01	-1.38	-3.69	-1.55	-0.8	-3.51	0.192	0.000307	Soluble	-4.97	0.00673	1.08e-05	Moderately soluble	-0.97	66.6	0.107	Soluble	Low	No	Yes	No	No	No	No	No	-10.12	3	4	1	1	4	0.17	0	0	1	6.64
Urterica dioica	KAEMPFEROL-3-O-BETA-D-RUTINOSIDE	Oc1ccc(cc1)c1oc2cc(O)cc(c2c(=O)c1OC1OC(COC2OC(C)C(C(C2O)O)O)C(C(C1O)O)O)O	C27H30O15	594.52	42	16	0.44	6	15	9	139.36	249.2	2.79	0.02	-1.39	-3.43	-1.64	-0.73	-3.42	0.224	0.000376	Soluble	-4.81	0.00931	1.57e-05	Moderately soluble	-0.88	77.7	0.131	Soluble	Low	No	Yes	No	No	No	No	No	-9.91	3	4	1	1	3	0.17	0	0	1	6.48
Urterica dioica	OLEANOLIC-ACID	OC1CCC2(C(C1(C)C)CCC1(C2CC=C2C1(C)CCC1(C2CC(C)(C)CC1)C(=O)O)C)C	C30H48O3	456.7	33	0	0.9	1	3	2	136.65	57.53	3.89	7.49	7.23	5.82	5.85	6.06	-7.32	2.16e-05	4.74e-08	Poorly soluble	-8.53	1.34e-06	2.94e-09	Poorly soluble	-6.12	0.000345	7.55e-07	Poorly soluble	Low	No	No	No	No	No	No	No	-3.77	1	3	0	1	1	0.85	0	1	2	6.08
Urterica dioica	STACHYOSE	OCC1OC(C(C1O)O)(CO)OC1OC(COC2OC(COC3OC(CO)C(C(C3O)O)O)C(C(C2O)O)O)C(C(C1O)O)O	C24H42O21	666.58	45	0	1	11	21	14	132.92	347.83	0.8	-7.99	-9.75	-8.02	-8.01	-6.59	1.79	40800	61.2	Highly soluble	1.44	18200	27.3	Highly soluble	7.24	11700000000	17500000	Soluble	Low	No	Yes	No	No	No	No	No	-16.04	3	4	2	1	5	0.17	0	0	2	7.32
Urterica dioica	RAFFINOSE	C(C1C(C(C(C(O1)OCC2C(C(C(C(O2)OC3(C(C(C(O3)CO)O)O)CO)O)O)O)O)O)O)O	C18H32O16	504.44	34	0	1	8	16	11	100.54	268.68	0	-5.85	-7.57	-6.15	-5.93	-5.1	1.25	8890	17.6	Highly soluble	0.88	3800	7.53	Highly soluble	5.43	135000000	268000	Soluble	Low	No	Yes	No	No	No	No	No	-13.53	3	2	1	1	4	0.17	0	0	2	6.28
Urterica dioica	URSOLIC-ACID	CC1CCC2(C(C1C)C1=CCC3C(C1(CC2)C)(C)CCC1C3(C)CCC(C1(C)C)O)C(=O)O	C30H48O3	456.7	33	0	0.9	1	3	2	136.91	57.53	3.71	7.34	7.09	5.82	5.46	5.88	-7.23	2.69e-05	5.89e-08	Poorly soluble	-8.38	1.92e-06	4.21e-09	Poorly soluble	-5.67	0.000972	2.13e-06	Moderately soluble	Low	No	No	No	No	No	No	No	-3.87	1	3	0	1	1	0.85	0	1	2	6.21
Trigonella foenum-graecum	FENUGREEKINE	OC1C(O)C(OC1c1cccc(n1)C(=O)N)COP(=O)(OP(=O)(OCC1OC(C(C1O)O)n1cnc2c1ncnc2N)O)O	C21H27N7O14P2	663.43	44	15	0.48	11	18	8	140.12	346.89	0.94	-5.92	-3.01	-5.33	-5.62	-3.79	0.25	1180	1.78	Highly soluble	-0.69	135	0.203	Very soluble	1.2	10500	15.9	Soluble	Low	No	No	No	No	No	No	No	-14.55	3	4	2	1	5	0.11	0	1	2	6.13
Trigonella foenum-graecum	ISOQUERCITRIN	OC[C@H]1O[C@@H](Oc2c(oc3c(c2=O)c(O)cc(c3)O)c2ccc(c(c2)O)O)[C@@H]([C@H]([C@@H]1O)O)O	C21H20O12	464.38	33	16	0.29	4	12	8	110.16	210.51	0.94	0.36	-0.54	-2.59	-0.59	-0.48	-3.04	0.423	0.00091	Soluble	-4.35	0.021	4.51e-05	Moderately soluble	-1.51	14.3	0.0308	Soluble	Low	No	No	No	No	No	No	No	-8.88	2	1	1	1	3	0.17	1	1	1	5.32
Trigonella foenum-graecum	JAMOGENIN	CC1CCC2(OC1)OC1C(C2C)C2(C(C1)C1CC=C3C(C1CC2)(C)CCC(C3)O)C	C27H42O3	414.62	30	0	0.93	0	3	1	121.59	38.69	4.45	5.67	5.71	4.94	4.29	5.01	-5.98	0.000431	1.04e-06	Moderately soluble	-6.25	0.000235	5.66e-07	Poorly soluble	-4.49	0.0134	3.22e-05	Moderately soluble	High	Yes	No	No	No	No	No	No	-4.8	1	2	0	0	1	0.55	0	1	2	6.94
Trigonella foenum-graecum	KAEMPFEROL-3,7-DIGLUCOSIDE	OCC1OC(Oc2cc(O)c3c(c2)oc(c(c3=O)OC2OC(CO)C(C(C2O)O)O)c2ccc(cc2)O)C(C(C1O)O)O	C27H30O16	610.52	43	16	0.44	7	16	10	140.26	269.43	2.34	-1.09	-2.77	-4.16	-2.24	-1.58	-2.75	1.08	0.00177	Soluble	-4.08	0.051	8.35e-05	Moderately soluble	-0.31	302	0.494	Soluble	Low	No	Yes	No	No	No	No	No	-10.8	3	4	1	1	4	0.17	0	0	1	6.56
Trigonella foenum-graecum	NEODIOSGENIN	CC1CCC2(OC1)OC1C(C2C)C2(C(C1)C1CC=C3C(C1CC2)(C)CCC(C3)O)C	C27H42O3	414.62	30	0	0.93	0	3	1	121.59	38.69	4.45	5.67	5.71	4.94	4.29	5.01	-5.98	0.000431	1.04e-06	Moderately soluble	-6.25	0.000235	5.66e-07	Poorly soluble	-4.49	0.0134	3.22e-05	Moderately soluble	High	Yes	No	No	No	No	No	No	-4.8	1	2	0	0	1	0.55	0	1	2	6.94
Trigonella foenum-graecum	QUERCETIN-3,7-DIGLUCOSIDE	OCC1OC(Oc2cc(O)c3c(c2)oc(c(c3=O)OC2OC(CO)C(C(C2O)O)O)c2ccc(c(c2)O)O)C(C(C1O)O)O	C27H30O17	626.52	44	16	0.44	7	17	11	142.28	289.66	2.06	-1.44	-3.07	-4.62	-2.7	-1.95	-2.62	1.49	0.00238	Soluble	-4.14	0.0454	7.25e-05	Moderately soluble	0.29	1220	1.95	Soluble	Low	No	Yes	No	No	No	No	No	-11.14	3	4	1	1	4	0.17	1	1	1	6.6
Trigonella foenum-graecum	RUTIN	Oc1cc(O)c2c(c1)oc(c(c2=O)OC1OC(COC2OC(C)C(C(C2O)O)O)C(C(C1O)O)O)c1ccc(c(c1)O)O	C27H30O16	610.52	43	16	0.44	6	16	10	141.38	269.43	1.58	-0.33	-1.69	-3.89	-2.11	-1.29	-3.3	0.308	0.000505	Soluble	-4.87	0.0083	1.36e-05	Moderately soluble	-0.29	315	0.515	Soluble	Low	No	Yes	No	No	No	No	No	-10.26	3	4	1	1	4	0.17	1	1	1	6.52
Trigonella foenum-graecum	VITEXIN-7-GLUCOSIDE	OCC1OC(C(C(C1O)O)O)c1c(OC2OC(CO)C(C(C2O)O)O)cc(c2c1oc(cc2=O)c1ccc(cc1)O)O	C27H30O15	594.52	42	16	0.44	6	15	10	138.73	260.2	2.01	-1.6	-2.76	-4.1	-1.79	-1.65	-2.4	2.35	0.00395	Soluble	-3.36	0.262	0.000441	Soluble	-0.59	154	0.259	Soluble	Low	No	Yes	No	No	No	No	No	-11.06	3	4	1	1	3	0.17	0	0	1	6.47
