# Supplementary material for: Computational drug discovery of potential 5α-reductase phytochemical inhibitors and hair growth promotion using in silico techniques
Source: Front Bioinform. 2025 May 6;5:1570101. doi: 10.3389/fbinf.2025.1570101 (PMC12089051; doi:10.3389/fbinf.2025.1570101)
Supplement: Supplementary file 4 [file Table1.xlsx]

## Sheet: Serenoa repens
Chemical	Plant Part	Low PPM	High PPM	StdDev
(25-R)-SPIROSTA-3-5-DIENE	Seed	--	--
2,5-DIMETHYL-PYRAZINE	Seed	--	--
2,6-DIMETHYL-PYRAZINE	Seed	--	--
2-ETHYL-3-METHYL-PYRAZINE	Seed	--	--
2-ETHYL-5-METHYL-PYRAZINE	Seed	--	--
2-ETHYL-PYRAZINE	Seed	--	--
2-METHOXY-3-METHYLPYRAZINE	Seed	--	--
2-METHOXY-3-SEC-BUTYL-PYRAZINE	Seed	--	--
2-METHYL-PYRAZINE	Seed	--	--
2-METHYL-THIO-3-ISO-PROPYL-PYRAZINE	Seed	--	--
24-XI-ETHYL-CHOLEST-5-EN-3-BETA-OL	Seed	--	--
25(S)-TIGOGENIN	Seed	--	--
25-(S)-DIOSGENIN	Seed	--	--
25-ALPHA-SPIROSTA-3,5-DIENE	Seed	--	--
25-BETA-SPIROSTA-3-5-DIENE	Seed	--	--
3',4',7-TRIHYDROXYFLAVONE	Plant	--	--
3'-METHOXY-QUERCETIN	Leaf	--	--
3,4,7-TRIMETHYLCOUMARIN	Stem	--	--
3-BETA-HYDROXY-PREGNA-5-16-DIEN-20-ONE	Seed	--	--
3-BETA-O-(L-RHAMNOSYL)-(1-4)-(L-RHAMNOSYL)-(GLUCOSYL)-SPIROST-5-EN-3-BETA-OL	Seed	--	--
3-HYDROXY-4,5-DIMETHYL-2-FURANONE	Seed	--	--
4',7-DIHYDROXYFLAVONE	Plant	--	--
4-HYDROXYISOLEUCINE	Seed	180	7400
4-HYDROXYISOLEUCINE-LACTONE	Seed	40	40
4-METHYL-7-ACETOXYCOUMARIN	Stem	--	--
5-METHYL-DELTA-CAPROLACTONE	Seed	--	--
7-ACETOXY-4-METHYLCOUMARIN	Plant	--	--
ACETYL-CHOLINE	Plant	--	--
ALANINE	Seed	8720	11220	0.226138
ALKALOIDS	Seed	130	3000	-0.660773
ALPHA-GALACTOSIDASE	Plant	--	--
ALPHA-MANNOSIDASE	Plant	--	--
ALUMINUM	Seed	46	350	0.218948
APIGENIN	Plant	--	--
ARABINOSE	Seed	--	--
ARACHIDIC-ACID	Seed	--	--
ARGININE	Seed	22230	27115	0.104784
ARGININE	Leaf	--	--
ASCORBIC-ACID	Leaf	520	520	-0.395671
ASCORBIC-ACID	Seed	78	600	0.0217526
ASCORBIC-ACID	Shoot	--	--
ASH	Seed	5070	39000	-0.267093
ASPARTIC-ACID	Seed	23220	29790	0.639275
BEHENIC-ACID	Plant	--	--
BEHENIC-ACID	Seed Oil	--	26400	1.51097
BETA-CAROTENE	Leaf	23	278	0.072736
BETA-CAROTENE	Seed	--	0.2	-0.416807
BETA-MANNANAN	Plant	--	--
BETA-SITOSTEROL	Plant	--	--
BETA-SITOSTEROL	Leaf	--	--
BETA-SITOSTEROL	Tissue Culture	8.7	400	-0.718471
BETA-SITOSTEROL	Seed	800	1000	-0.247243
BIOTIN	Sprout Seedling	--	--
CALCIUM	Leaf	12900	12900	-0.378343
CALCIUM	Seed	95	730	-0.627452
CAMPESTEROL	Tissue Culture	--	10	1
CAMPESTEROL	Seed	--	180	-0.250336
CARBOHYDRATES	Seed	76830	591000	0.268647
CARPAINE	Seed	--	--
CATECHOLS	Fruit	2600	4900
CATECHOLS	Seed	2600	5100
CHLORINE	Leaf	1650	1650	-0.431182
CHLORINE	Seed	500	500	0.287034
CHOLESTEROL	Tissue Culture	--	20
CHOLESTEROL	Seed	--	--
CHOLINE	Leaf	13500	13500	0.341438
CHOLINE	Seed	--	500	-1.10345
CHROMIUM	Seed	0.1	0.4	-0.624238
COBALT	Seed	0.2	1.8	-0.127875
COPPER	Leaf	3	3	-0.678558
COPPER	Seed	11	11	-0.345991
COUMARIN	Plant	--	--
COUMARIN	Seed	--	--
CYANOCOBALAMIN	Sprout Seedling	--	--
CYSTINE	Seed	2430	4059	0.632403
D-MANNOSE	Plant	--	--
DIGALACTOSYLMYOINOSITOL	Plant	--	--
DIHYDROACTINIDIOLIDE	Seed	--	--
DIHYDROBENZOFURAN	Seed	--	--
DIOSCIN	Seed	--	--
DIOSCIN	Plant	--	--
DIOSGENIN	Seed	900	19000	1.41421
DIOSGENIN	Tissue Culture	--	18.2	-0.706302
DIOSGENIN	Root	--	6200	0.742875
DIOSGENIN	Plant	--	5000
DIOSGENIN	Sprout Seedling	--	--
DIOSGENIN	Stem	--	--
DIOSGENIN	Leaf	--	--
DIOSGENIN	Pericarp	--	--
ELEMENE	Seed	--	--
ENDO-BETA-MANNANASE	Plant	--	--
EO	Seed	--	100	-0.549236
EPISARSASAPOGENIN	Seed	--	--
EPISMILAGENIN	Seed	--	--
FAT	Seed	8320	64000	-1.06078
FENUGREEK-INHIBITOR-TFI-A-8	Seed	--	--
FENUGREEK-INHIBITOR-TFI-B-2	Seed	--	--
FENUGREEK-INHIBITOR-TFN-N-2	Seed	--	--
FENUGREEKINE	Plant	98	267
FENUGREEKINE	Seed	--	--
FENUGRIN-A	Seed	--	--
FENUGRIN-B	Seed	--	--
FENUGRIN-B	Plant	--	--
FENUGRIN-C	Seed	--	--
FENUGRIN-D	Seed	--	--
FENUGRIN-E	Seed	--	--
FIBER	Seed	10000	120945	2.88385
FIBER(CRUDE)	Seed	--	87000	-0.349111
FIBER(DIETARY)	Seed	--	480000	-1.37929
FIXED-OIL	Seed	103000	200000	-0.406908
FLAVONOLS	Fruit	7100	15500
FLAVONOLS	Seed	16100	27400
FOENUGRAECIN	Seed	--	--
FOLACIN	Plant	1	1	-1.10228
FOLIC-ACID	Plant	1	1	-0.935682
FORMONONETIN	Plant	--	--
FRUCTOSE	Plant	--	--
FRUCTOSE	Seed	--	--
FUROST-5-ENE-3-BETA-22-26-TRIOL	Seed	--	--
GALACTINOL	Plant	--	--
GALACTOMANNAN	Plant	--	--
GALACTOMANNAN	Seed	--	--
GAMMA-AMINOBUTYRIC-ACID	Plant	--	--
GENISTEIN	Seed	--	10	-0.303622
GENTIANINE	Seed	--	--
GITOGENIN	Seed	100	130
GITOGENIN	Tissue Culture	--	10.7
GITOGENIN	Plant	--	--
GITOGENIN	Root	--	--
GITOGENIN	Stem	--	--
GITOGENIN	Leaf	--	--
GITOGENIN	Pericarp	--	--
GLUTAMIC-ACID	Seed	39880	43870	0.0909967
GLYCINE	Seed	10630	14366	0.493578
GRAECUNIN-A	Leaf	--	--
GRAECUNIN-B	Leaf	--	--
GRAECUNIN-B	Plant	--	--
GRAECUNIN-C	Leaf	--	--
GRAECUNIN-C	Plant	--	--
GRAECUNIN-D	Leaf	--	--
GRAECUNIN-E	Leaf	--	--
GRAECUNIN-F	Leaf	--	--
GRAECUNIN-G	Leaf	--	--
GRAECUNIN-H-1	Seed	--	--
GRAECUNIN-H-2	Seed	--	--
GRAECUNIN-H-3	Seed	--	--
GRAECUNIN-H-4	Seed	--	--
GRAECUNIN-H...	Plant	--	--
GRAECUNIN-H...	Seed	--	--
GRAECUNIN-I	Seed	--	--
GRAECUNIN-J	Seed	--	--
GRAECUNIN-K	Seed	--	--
GRAECUNIN-L	Seed	--	--
GRAECUNIN-M	Seed	--	--
GRAECUNIN-N	Plant	--	--
GRAECUNIN-N	Seed	--	--
GRIGONELLOSIDE	Seed	--	--
HEXADECANE	Seed	--	--
HISTIDINE	Seed	4850	7350	0.325907
HOMOORIENTIN	Plant	--	--
IRON	Seed	7.3	56	-0.440438
ISOLEUCINE	Seed	10710	13650	0.403022
ISOLEUCINE	Leaf	--	--
ISOORIENTIN	Seed	--	--
ISOORIENTIN-ARABINOSIDE	Seed	--	800
ISOQUERCITRIN	Plant	--	--
ISOVITEXIN	Seed	--	--
JAMOGENIN	Seed	--	--
KAEMPFEROL	Plant	--	--
KAEMPFEROL	Leaf	--	--
KAEMPFEROL	Flower	--	--
KAEMPFEROL-3,7-DIGLUCOSIDE	Plant	--	--
KAEMPFEROL-3-7-DIGLYCOSIDE	Plant	--	--
KAEMPFEROL-3-GLYCOSIDE	Plant	--	--
KILOCALORIES	Seed	2570	3400	-1.1417
L-ARGININE	Seed	--	--
L-HISTIDINE	Seed	--	--
LECITHIN	Plant	--	--
LEUCINE	Seed	16160	19327	0.214941
LEUCINE	Leaf	--	--
LIGNIN	Plant	280000	280000	0.932775
LINOLEIC-ACID	Seed Oil	68000	449000	0.227647
LINOLENIC-ACID	Seed Oil	79000	178400	-0.371795
LUTEOLIN	Seed	--	--
LUTEOLIN	Plant	--	--
LYSINE	Seed	15310	18525	0.870489
LYSINE	Leaf	--	--
MAGNESIUM	Seed	157	1210	-0.685923
MANGANESE	Seed	0.3	2.1	-0.640543
METHIONINE	Leaf	--	--
METHIONINE	Seed	3120	3720	-0.153588
MUCILAGE	Seed	180000	280000	1.906
MUCIN	Seed	280000	280000
MUUROLENE	Seed	--	--
MYO-INOSITOL	Plant	--	--
NEO-BETA-CAROTENE	Seed	--	--
NEODIOSGENIN	Seed	--	--
NEOGITOGENIN	Seed	--	26
NEOGITOGENIN	Plant	--	--
NEOTIGOGENIN	Seed	--	--
NEOTIGONENIN	Seed	--	--
NIACIN	Seed	2.1	16	-0.80481
NICOTINAMIDE	Seed	--	--
NICOTINIC-ACID	Seed	0.007	35	1
OCTADECATRIENOIC-ACID	Seed Oil	--	300000
OLEIC-ACID	Seed	--	--
OLEIC-ACID	Seed Oil	186000	319800	-0.00728702
ORIENTIN	Seed	--	--
ORIENTIN-ARABINOSIDE	Plant	--	--
ORIENTIN-ARABINOSIDE	Seed	--	--
OXALIC-ACID	Leaf	--	--
P-COUMARIC-ACID	Stem	--	--
P-COUMARIC-ACID	Plant	--	--
PALMITIC-ACID	Plant	--	--
PALMITIC-ACID	Seed Oil	--	276300	0.628022
PALMITOLEIC-ACID	Seed Oil	--	2100	-0.670863
PEROXIDASE	Sprout Seedling	--	--
PHENOLS	Fruit	6170	14730
PHENOLS	Seed	9420	19450
PHENYLALANINE	Seed	10320	11980	0.0524924
PHENYLALANINE	Leaf	--	--
PHENYLALANINE-AMMONIA-LYASE	Tissue Culture	--	--
PHOSPHATASE	Seed	--	--
PHOSPHORUS	Seed	374	2880	-0.653606
PHYTASE	Seed	--	--
PHYTATE	Fruit	6600	24520	2.48053
PHYTATE	Seed	6450	29760	2.20031
PHYTIC-ACID	Seed	--	--
PHYTOSTEROLS	Seed	--	1400	-0.266227
POLYSACCHARIDES	Seed	19500	280000	1.41201
POTASSIUM	Seed	133	1020	-1.01575
PROLINE	Seed	11980	17800	1.26994
PROTEIN	Seed	39780	306000	0.642291
PROTOPECTIN	Plant	--	--
PYRAZINE	Seed	--	--
PYRIDOXINE	Plant	--	--
QUERCETIN	Seed	--	--
QUERCETIN	Plant	--	--
QUERCETIN	Leaf	--	--
QUERCETIN	Flower	--	--
QUERCETIN-3,7-DIGLUCOSIDE	Plant	--	--
QUERCITRIN	Plant	--	500
RAFFINOSE	Seed	300	13500	1.65593
RAFFINOSE	Fruit	200	5500	1
RIBOFLAVIN	Seed	0.4	3.2	-0.124257
RUTIN	Leaf	--	--
SALICYLATES	Leaf	110	125	-0.304968
SAPONARETIN	Seed	--	--
SAPONIN	Plant	--	--
SAPONIN	Fruit	1900	5700	-1
SAPONINS	Seed	2800	15000	-0.292177
SARSASAPOGENIN	Seed	--	56
SARSASAPOGENIN	Leaf	--	--
SELENINE	Seed	--	--
SELENIUM	Seed	0.2	1.6	-0.247929
SERINE	Seed	12150	13365	0.534838
SILICON	Seed	0.6	4.7	-1.14853
SMILAGENIN	Seed	--	40
SMILAGENIN	Leaf	--	--
SODIUM	Leaf	650	761	-0.512126
SODIUM	Seed	75	580	0.204986
SOTOLONE	Seed	4	25
SPIROSTA-3-5-DIENE	Stem	--	--
SPIROSTA-3-5-DIENE	Root	--	--
SPIROSTAN-3-5-DIENE	Root	--	--
SPIROSTAN-3-5-DIENE	Stem	--	--
SPIROSTAN-3-5-DIENE	Leaf	--	--
SPIROSTAN-3-5-DIENE	Pericarp	--	--
SPIROSTAN-3-5-DIENE	Seed	--	--
STACHYOSE	Fruit	400	6100
STACHYOSE	Seed	900	12300	-0.693599
STARCH	Seed	19500	150000	-0.648558
STEARIC-ACID	Seed	--	--
STEARIC-ACID	Seed Oil	--	107400	-0.0609753
STIGMASTEROL	Tissue Culture	12	400	1
STIGMASTEROL	Seed	--	70	-0.441298
SUCROSE	Fruit	400	2500	-0.72909
SUCROSE	Seed	1200	12700	-0.517218
SUGARS	Seed	44200	116700	1.59857
SUGARS	Fruit	9300	49300	-0.680699
SULFUR	Plant	1670	1670	-0.930669
SUPEROXIDE-DISMUTASE	Root	--	--
THIAMIN	Seed	3	14	1.7693
THIAMINE	Seed	2	13.5	1.65132
THREONINE	Seed	8980	9880	0.389799
THREONINE	Leaf	--	--
TIGOGENIN	Seed	--	--
TIGOGENIN	Tissue Culture	--	--
TIGOGENIN	Root	--	--
TIGOGENIN	Stem	--	--
TIGOGENIN	Leaf	--	--
TIGOGENIN	Pericarp	--	--
TIN	Seed	0.6	4.2	-0.0365998
TRIGOFOENOSIDE-A	Seed	--	--
TRIGOFOENOSIDE-B	Seed	--	--
TRIGOFOENOSIDE-C	Seed	--	--
TRIGOFOENOSIDE-D	Seed	--	--
TRIGOFOENOSIDE-F	Seed	--	--
TRIGOFOENOSIDE-G	Seed	--	--
TRIGOFOENOSIDES	Plant	--	--
TRIGOFORIN	Plant	--	--
TRIGOFORIN	Stem	--	20
TRIGONELLA-FOENUM-GRACEUM-FLAVONE-GLYCOSIDE	Seed	--	600
TRIGONELLA-FOENUM-GRACEUM-GALACTOMANNAN	Seed	--	--
TRIGONELLA-GALACTOMANNAN	Seed	--	--
TRIGONELLA-GLYCOSIDE-B	Plant	--	--
TRIGONELLIC-ACID	Seed	--	--
TRIGONELLINE	Seed	1300	4000	0.50527
TRIGONELLINE	Cotyledon	--	--
TRIGONELLINE	Tissue Culture	--	--
TRIGONELLINE	Plant	--	--
TRIGONELLOSIDE-C	Seed	--	--
TRIGONELLOSIDE-C	Plant	--	--
TRIGONELLOSIDES	Plant	--	--
TRILLIN	Seed	--	--
TRYPSIN-INHIBITOR-TFI-A-8	Seed	--	--
TRYPSIN-INHIBITOR-TFI-N-2	Seed	--	--
TRYPTOPHAN	Seed	2800	4300	0.332476
TRYPTOPHAN	Leaf	--	--
TYROSINE	Seed	6410	8400	0.152615
TYROSINE-AMMONIA-LYASE	Tissue Culture	--	--
UNDECANE	Seed	--	--
URIDINE-DIPHOSPHOGALACOSE-4-EPIMERASE	Sprout Seedling	--	--
VALINE	Seed	9410	12120	0.0133584
VALINE	Leaf	--	--
VERBASCOSE	Plant	--	--
VICENIN-1	Plant	--	--
VICENIN-1	Seed	--	--
VICENIN-2	Plant	--	--
VICENIN-2	Seed	--	--
VITAMIN-K	Plant	50	200
VITEXIN	Stem	--	--
VITEXIN	Seed	--	300
VITEXIN	Plant	--	--
VITEXIN-2'-O-P-COUMARATE	Plant	--	--
VITEXIN-2'-O-P-COUMARATE	Seed	--	--
VITEXIN-7-GLUCOSIDE	Plant	--	--
VITEXIN-7-GLUCOSIDE	Seed	--	--
VITEXIN-7-O-BETA-D-GLUCOSIDE	Seed	--	200
VITEXIN-CINNAMATE	Seed	--	--
WATER	Seed	--	870000	2.46513
XANTHOPHYLL	Leaf	400	400
XYLOSE	Plant	--	--
YAMOGENIN	Seed	--	3100
YAMOGENIN	Leaf	--	--
YAMOGENIN	Stem	--	--
YAMOGENIN	Root	--	--
YAMOGENIN-3,26-BIGLYCOSIDE	Plant	--	--
YAMOGENIN-TETROSIDES	Plant	--	--
YUCCAGENIN	Seed	--	18
ZINC	Seed	--	--

## Sheet: Trigonella foenum-graecum
Chemical	Plant Part	Low PPM	High PPM	StdDev
(25-R)-SPIROSTA-3-5-DIENE	Seed	--	--
2,5-DIMETHYL-PYRAZINE	Seed	--	--
2,6-DIMETHYL-PYRAZINE	Seed	--	--
2-ETHYL-3-METHYL-PYRAZINE	Seed	--	--
2-ETHYL-5-METHYL-PYRAZINE	Seed	--	--
2-ETHYL-PYRAZINE	Seed	--	--
2-METHOXY-3-METHYLPYRAZINE	Seed	--	--
2-METHOXY-3-SEC-BUTYL-PYRAZINE	Seed	--	--
2-METHYL-PYRAZINE	Seed	--	--
2-METHYL-THIO-3-ISO-PROPYL-PYRAZINE	Seed	--	--
24-XI-ETHYL-CHOLEST-5-EN-3-BETA-OL	Seed	--	--
25(S)-TIGOGENIN	Seed	--	--
25-(S)-DIOSGENIN	Seed	--	--
25-ALPHA-SPIROSTA-3,5-DIENE	Seed	--	--
25-BETA-SPIROSTA-3-5-DIENE	Seed	--	--
3',4',7-TRIHYDROXYFLAVONE	Plant	--	--
3'-METHOXY-QUERCETIN	Leaf	--	--
3,4,7-TRIMETHYLCOUMARIN	Stem	--	--
3-BETA-HYDROXY-PREGNA-5-16-DIEN-20-ONE	Seed	--	--
3-BETA-O-(L-RHAMNOSYL)-(1-4)-(L-RHAMNOSYL)-(GLUCOSYL)-SPIROST-5-EN-3-BETA-OL	Seed	--	--
3-HYDROXY-4,5-DIMETHYL-2-FURANONE	Seed	--	--
4',7-DIHYDROXYFLAVONE	Plant	--	--
4-HYDROXYISOLEUCINE	Seed	180	7400
4-HYDROXYISOLEUCINE-LACTONE	Seed	40	40
4-METHYL-7-ACETOXYCOUMARIN	Stem	--	--
5-METHYL-DELTA-CAPROLACTONE	Seed	--	--
7-ACETOXY-4-METHYLCOUMARIN	Plant	--	--
ACETYL-CHOLINE	Plant	--	--
ALANINE	Seed	8720	11220	0.226138
ALKALOIDS	Seed	130	3000	-0.660773
ALPHA-GALACTOSIDASE	Plant	--	--
ALPHA-MANNOSIDASE	Plant	--	--
ALUMINUM	Seed	46	350	0.218948
APIGENIN	Plant	--	--
ARABINOSE	Seed	--	--
ARACHIDIC-ACID	Seed	--	--
ARGININE	Seed	22230	27115	0.104784
ARGININE	Leaf	--	--
ASCORBIC-ACID	Leaf	520	520	-0.395671
ASCORBIC-ACID	Seed	78	600	0.0217526
ASCORBIC-ACID	Shoot	--	--
ASH	Seed	5070	39000	-0.267093
ASPARTIC-ACID	Seed	23220	29790	0.639275
BEHENIC-ACID	Plant	--	--
BEHENIC-ACID	Seed Oil	--	26400	1.51097
BETA-CAROTENE	Leaf	23	278	0.072736
BETA-CAROTENE	Seed	--	0.2	-0.416807
BETA-MANNANAN	Plant	--	--
BETA-SITOSTEROL	Plant	--	--
BETA-SITOSTEROL	Leaf	--	--
BETA-SITOSTEROL	Tissue Culture	8.7	400	-0.718471
BETA-SITOSTEROL	Seed	800	1000	-0.247243
BIOTIN	Sprout Seedling	--	--
CALCIUM	Leaf	12900	12900	-0.378343
CALCIUM	Seed	95	730	-0.627452
CAMPESTEROL	Tissue Culture	--	10	1
CAMPESTEROL	Seed	--	180	-0.250336
CARBOHYDRATES	Seed	76830	591000	0.268647
CARPAINE	Seed	--	--
CATECHOLS	Fruit	2600	4900
CATECHOLS	Seed	2600	5100
CHLORINE	Leaf	1650	1650	-0.431182
CHLORINE	Seed	500	500	0.287034
CHOLESTEROL	Tissue Culture	--	20
CHOLESTEROL	Seed	--	--
CHOLINE	Leaf	13500	13500	0.341438
CHOLINE	Seed	--	500	-1.10345
CHROMIUM	Seed	0.1	0.4	-0.624238
COBALT	Seed	0.2	1.8	-0.127875
COPPER	Leaf	3	3	-0.678558
COPPER	Seed	11	11	-0.345991
COUMARIN	Plant	--	--
COUMARIN	Seed	--	--
CYANOCOBALAMIN	Sprout Seedling	--	--
CYSTINE	Seed	2430	4059	0.632403
D-MANNOSE	Plant	--	--
DIGALACTOSYLMYOINOSITOL	Plant	--	--
DIHYDROACTINIDIOLIDE	Seed	--	--
DIHYDROBENZOFURAN	Seed	--	--
DIOSCIN	Seed	--	--
DIOSCIN	Plant	--	--
DIOSGENIN	Seed	900	19000	1.41421
DIOSGENIN	Tissue Culture	--	18.2	-0.706302
DIOSGENIN	Root	--	6200	0.742875
DIOSGENIN	Plant	--	5000
DIOSGENIN	Sprout Seedling	--	--
DIOSGENIN	Stem	--	--
DIOSGENIN	Leaf	--	--
DIOSGENIN	Pericarp	--	--
ELEMENE	Seed	--	--
ENDO-BETA-MANNANASE	Plant	--	--
EO	Seed	--	100	-0.549236
EPISARSASAPOGENIN	Seed	--	--
EPISMILAGENIN	Seed	--	--
FAT	Seed	8320	64000	-1.06078
FENUGREEK-INHIBITOR-TFI-A-8	Seed	--	--
FENUGREEK-INHIBITOR-TFI-B-2	Seed	--	--
FENUGREEK-INHIBITOR-TFN-N-2	Seed	--	--
FENUGREEKINE	Plant	98	267
FENUGREEKINE	Seed	--	--
FENUGRIN-A	Seed	--	--
FENUGRIN-B	Seed	--	--
FENUGRIN-B	Plant	--	--
FENUGRIN-C	Seed	--	--
FENUGRIN-D	Seed	--	--
FENUGRIN-E	Seed	--	--
FIBER	Seed	10000	120945	2.88385
FIBER(CRUDE)	Seed	--	87000	-0.349111
FIBER(DIETARY)	Seed	--	480000	-1.37929
FIXED-OIL	Seed	103000	200000	-0.406908
FLAVONOLS	Fruit	7100	15500
FLAVONOLS	Seed	16100	27400
FOENUGRAECIN	Seed	--	--
FOLACIN	Plant	1	1	-1.10228
FOLIC-ACID	Plant	1	1	-0.935682
FORMONONETIN	Plant	--	--
FRUCTOSE	Plant	--	--
FRUCTOSE	Seed	--	--
FUROST-5-ENE-3-BETA-22-26-TRIOL	Seed	--	--
GALACTINOL	Plant	--	--
GALACTOMANNAN	Plant	--	--
GALACTOMANNAN	Seed	--	--
GAMMA-AMINOBUTYRIC-ACID	Plant	--	--
GENISTEIN	Seed	--	10	-0.303622
GENTIANINE	Seed	--	--
GITOGENIN	Seed	100	130
GITOGENIN	Tissue Culture	--	10.7
GITOGENIN	Plant	--	--
GITOGENIN	Root	--	--
GITOGENIN	Stem	--	--
GITOGENIN	Leaf	--	--
GITOGENIN	Pericarp	--	--
GLUTAMIC-ACID	Seed	39880	43870	0.0909967
GLYCINE	Seed	10630	14366	0.493578
GRAECUNIN-A	Leaf	--	--
GRAECUNIN-B	Leaf	--	--
GRAECUNIN-B	Plant	--	--
GRAECUNIN-C	Leaf	--	--
GRAECUNIN-C	Plant	--	--
GRAECUNIN-D	Leaf	--	--
GRAECUNIN-E	Leaf	--	--
GRAECUNIN-F	Leaf	--	--
GRAECUNIN-G	Leaf	--	--
GRAECUNIN-H-1	Seed	--	--
GRAECUNIN-H-2	Seed	--	--
GRAECUNIN-H-3	Seed	--	--
GRAECUNIN-H-4	Seed	--	--
GRAECUNIN-H...	Plant	--	--
GRAECUNIN-H...	Seed	--	--
GRAECUNIN-I	Seed	--	--
GRAECUNIN-J	Seed	--	--
GRAECUNIN-K	Seed	--	--
GRAECUNIN-L	Seed	--	--
GRAECUNIN-M	Seed	--	--
GRAECUNIN-N	Plant	--	--
GRAECUNIN-N	Seed	--	--
GRIGONELLOSIDE	Seed	--	--
HEXADECANE	Seed	--	--
HISTIDINE	Seed	4850	7350	0.325907
HOMOORIENTIN	Plant	--	--
IRON	Seed	7.3	56	-0.440438
ISOLEUCINE	Seed	10710	13650	0.403022
ISOLEUCINE	Leaf	--	--
ISOORIENTIN	Seed	--	--
ISOORIENTIN-ARABINOSIDE	Seed	--	800
ISOQUERCITRIN	Plant	--	--
ISOVITEXIN	Seed	--	--
JAMOGENIN	Seed	--	--
KAEMPFEROL	Plant	--	--
KAEMPFEROL	Leaf	--	--
KAEMPFEROL	Flower	--	--
KAEMPFEROL-3,7-DIGLUCOSIDE	Plant	--	--
KAEMPFEROL-3-7-DIGLYCOSIDE	Plant	--	--
KAEMPFEROL-3-GLYCOSIDE	Plant	--	--
KILOCALORIES	Seed	2570	3400	-1.1417
L-ARGININE	Seed	--	--
L-HISTIDINE	Seed	--	--
LECITHIN	Plant	--	--
LEUCINE	Seed	16160	19327	0.214941
LEUCINE	Leaf	--	--
LIGNIN	Plant	280000	280000	0.932775
LINOLEIC-ACID	Seed Oil	68000	449000	0.227647
LINOLENIC-ACID	Seed Oil	79000	178400	-0.371795
LUTEOLIN	Seed	--	--
LUTEOLIN	Plant	--	--
LYSINE	Seed	15310	18525	0.870489
LYSINE	Leaf	--	--
MAGNESIUM	Seed	157	1210	-0.685923
MANGANESE	Seed	0.3	2.1	-0.640543
METHIONINE	Leaf	--	--
METHIONINE	Seed	3120	3720	-0.153588
MUCILAGE	Seed	180000	280000	1.906
MUCIN	Seed	280000	280000
MUUROLENE	Seed	--	--
MYO-INOSITOL	Plant	--	--
NEO-BETA-CAROTENE	Seed	--	--
NEODIOSGENIN	Seed	--	--
NEOGITOGENIN	Seed	--	26
NEOGITOGENIN	Plant	--	--
NEOTIGOGENIN	Seed	--	--
NEOTIGONENIN	Seed	--	--
NIACIN	Seed	2.1	16	-0.80481
NICOTINAMIDE	Seed	--	--
NICOTINIC-ACID	Seed	0.007	35	1
OCTADECATRIENOIC-ACID	Seed Oil	--	300000
OLEIC-ACID	Seed	--	--
OLEIC-ACID	Seed Oil	186000	319800	-0.00728702
ORIENTIN	Seed	--	--
ORIENTIN-ARABINOSIDE	Plant	--	--
ORIENTIN-ARABINOSIDE	Seed	--	--
OXALIC-ACID	Leaf	--	--
P-COUMARIC-ACID	Stem	--	--
P-COUMARIC-ACID	Plant	--	--
PALMITIC-ACID	Plant	--	--
PALMITIC-ACID	Seed Oil	--	276300	0.628022
PALMITOLEIC-ACID	Seed Oil	--	2100	-0.670863
PEROXIDASE	Sprout Seedling	--	--
PHENOLS	Fruit	6170	14730
PHENOLS	Seed	9420	19450
PHENYLALANINE	Seed	10320	11980	0.0524924
PHENYLALANINE	Leaf	--	--
PHENYLALANINE-AMMONIA-LYASE	Tissue Culture	--	--
PHOSPHATASE	Seed	--	--
PHOSPHORUS	Seed	374	2880	-0.653606
PHYTASE	Seed	--	--
PHYTATE	Fruit	6600	24520	2.48053
PHYTATE	Seed	6450	29760	2.20031
PHYTIC-ACID	Seed	--	--
PHYTOSTEROLS	Seed	--	1400	-0.266227
POLYSACCHARIDES	Seed	19500	280000	1.41201
POTASSIUM	Seed	133	1020	-1.01575
PROLINE	Seed	11980	17800	1.26994
PROTEIN	Seed	39780	306000	0.642291
PROTOPECTIN	Plant	--	--
PYRAZINE	Seed	--	--
PYRIDOXINE	Plant	--	--
QUERCETIN	Seed	--	--
QUERCETIN	Plant	--	--
QUERCETIN	Leaf	--	--
QUERCETIN	Flower	--	--
QUERCETIN-3,7-DIGLUCOSIDE	Plant	--	--
QUERCITRIN	Plant	--	500
RAFFINOSE	Seed	300	13500	1.65593
RAFFINOSE	Fruit	200	5500	1
RIBOFLAVIN	Seed	0.4	3.2	-0.124257
RUTIN	Leaf	--	--
SALICYLATES	Leaf	110	125	-0.304968
SAPONARETIN	Seed	--	--
SAPONIN	Plant	--	--
SAPONIN	Fruit	1900	5700	-1
SAPONINS	Seed	2800	15000	-0.292177
SARSASAPOGENIN	Seed	--	56
SARSASAPOGENIN	Leaf	--	--
SELENINE	Seed	--	--
SELENIUM	Seed	0.2	1.6	-0.247929
SERINE	Seed	12150	13365	0.534838
SILICON	Seed	0.6	4.7	-1.14853
SMILAGENIN	Seed	--	40
SMILAGENIN	Leaf	--	--
SODIUM	Leaf	650	761	-0.512126
SODIUM	Seed	75	580	0.204986
SOTOLONE	Seed	4	25
SPIROSTA-3-5-DIENE	Stem	--	--
SPIROSTA-3-5-DIENE	Root	--	--
SPIROSTAN-3-5-DIENE	Root	--	--
SPIROSTAN-3-5-DIENE	Stem	--	--
SPIROSTAN-3-5-DIENE	Leaf	--	--
SPIROSTAN-3-5-DIENE	Pericarp	--	--
SPIROSTAN-3-5-DIENE	Seed	--	--
STACHYOSE	Fruit	400	6100
STACHYOSE	Seed	900	12300	-0.693599
STARCH	Seed	19500	150000	-0.648558
STEARIC-ACID	Seed	--	--
STEARIC-ACID	Seed Oil	--	107400	-0.0609753
STIGMASTEROL	Tissue Culture	12	400	1
STIGMASTEROL	Seed	--	70	-0.441298
SUCROSE	Fruit	400	2500	-0.72909
SUCROSE	Seed	1200	12700	-0.517218
SUGARS	Seed	44200	116700	1.59857
SUGARS	Fruit	9300	49300	-0.680699
SULFUR	Plant	1670	1670	-0.930669
SUPEROXIDE-DISMUTASE	Root	--	--
THIAMIN	Seed	3	14	1.7693
THIAMINE	Seed	2	13.5	1.65132
THREONINE	Seed	8980	9880	0.389799
THREONINE	Leaf	--	--
TIGOGENIN	Seed	--	--
TIGOGENIN	Tissue Culture	--	--
TIGOGENIN	Root	--	--
TIGOGENIN	Stem	--	--
TIGOGENIN	Leaf	--	--
TIGOGENIN	Pericarp	--	--
TIN	Seed	0.6	4.2	-0.0365998
TRIGOFOENOSIDE-A	Seed	--	--
TRIGOFOENOSIDE-B	Seed	--	--
TRIGOFOENOSIDE-C	Seed	--	--
TRIGOFOENOSIDE-D	Seed	--	--
TRIGOFOENOSIDE-F	Seed	--	--
TRIGOFOENOSIDE-G	Seed	--	--
TRIGOFOENOSIDES	Plant	--	--
TRIGOFORIN	Plant	--	--
TRIGOFORIN	Stem	--	20
TRIGONELLA-FOENUM-GRACEUM-FLAVONE-GLYCOSIDE	Seed	--	600
TRIGONELLA-FOENUM-GRACEUM-GALACTOMANNAN	Seed	--	--
TRIGONELLA-GALACTOMANNAN	Seed	--	--
TRIGONELLA-GLYCOSIDE-B	Plant	--	--
TRIGONELLIC-ACID	Seed	--	--
TRIGONELLINE	Seed	1300	4000	0.50527
TRIGONELLINE	Cotyledon	--	--
TRIGONELLINE	Tissue Culture	--	--
TRIGONELLINE	Plant	--	--
TRIGONELLOSIDE-C	Seed	--	--
TRIGONELLOSIDE-C	Plant	--	--
TRIGONELLOSIDES	Plant	--	--
TRILLIN	Seed	--	--
TRYPSIN-INHIBITOR-TFI-A-8	Seed	--	--
TRYPSIN-INHIBITOR-TFI-N-2	Seed	--	--
TRYPTOPHAN	Seed	2800	4300	0.332476
TRYPTOPHAN	Leaf	--	--
TYROSINE	Seed	6410	8400	0.152615
TYROSINE-AMMONIA-LYASE	Tissue Culture	--	--
UNDECANE	Seed	--	--
URIDINE-DIPHOSPHOGALACOSE-4-EPIMERASE	Sprout Seedling	--	--
VALINE	Seed	9410	12120	0.0133584
VALINE	Leaf	--	--
VERBASCOSE	Plant	--	--
VICENIN-1	Plant	--	--
VICENIN-1	Seed	--	--
VICENIN-2	Plant	--	--
VICENIN-2	Seed	--	--
VITAMIN-K	Plant	50	200
VITEXIN	Stem	--	--
VITEXIN	Seed	--	300
VITEXIN	Plant	--	--
VITEXIN-2'-O-P-COUMARATE	Plant	--	--
VITEXIN-2'-O-P-COUMARATE	Seed	--	--
VITEXIN-7-GLUCOSIDE	Plant	--	--
VITEXIN-7-GLUCOSIDE	Seed	--	--
VITEXIN-7-O-BETA-D-GLUCOSIDE	Seed	--	200
VITEXIN-CINNAMATE	Seed	--	--
WATER	Seed	--	870000	2.46513
XANTHOPHYLL	Leaf	400	400
XYLOSE	Plant	--	--
YAMOGENIN	Seed	--	3100
YAMOGENIN	Leaf	--	--
YAMOGENIN	Stem	--	--
YAMOGENIN	Root	--	--
YAMOGENIN-3,26-BIGLYCOSIDE	Plant	--	--
YAMOGENIN-TETROSIDES	Plant	--	--
YUCCAGENIN	Seed	--	18
ZINC	Seed	--	--

## Sheet: Urtica dioica
Chemical	Plant Part	Low PPM	High PPM	StdDev
(+)-ISOLARICIRESINOL	Root	--	--
(+)-ISOLARICIRESINOL	Plant	--	--
(+)-NEOOLIVIL	Root	--	43.5
(-)-3,4-DIVANILLYLTETRAHYDROFURAN	Root	--	--
(-)-PINORESINOL	Root	--	--
(-)-SECOISOLARICIRESINOL	Root	--	41.5
(10E,12Z)-9-HYDROXY-10,12-OCTADECADIENOIC-ACID	Plant	--	--
(6'PALMITOYL)-BETA-SITOSTEROL-3-O-BETA-GLUCOSIDE	Root	--	30
13-HYDROXYOCTADECA-CIS-9-TRANS-11-DIENOIC-ACID	Root	--	350
2-METHYLHEPTEN-(2)-ON-(6)	Essential Oil	--	--
24R-ETHYL-5-ALPHA-CHOLESTANE-3-BETA,6-ALPHA-DIOL	Root	--	15
4-HYDROXY-3-METHOXYPHENYLPROPANE	Root	--	--
5-HYDROXYTRYPTAMINE	Plant	--	--
5-HYDROXYTRYPTAMINE	Leaf	--	--
7'(E)-4,4',7,9,9'-PENTAHYDROXY-3,3'-DIMETHOXY-8.O,4'-LIGNAN	Root	--	10
7'(E)-7-O-BETA-D-GLUCOPYRANOSYL-4,4',7,9,9'PENTAHYDROXY-3,3'-DIMETHOXY-8-O,4'-LIGNAN	Root	--	20
7-ALPHA-HYDROXY-SITOSTEROL	Root	--	10
7-ALPHA-HYDROXYDAUCOSTEROL	Root	--	2
7-ALPHA-HYDROXYSITOSTEROL-3-O-BETA-D-GLUCOSIDE	Root	--	5
7-BETA-HYDROXYDAUCOSTEROL	Root	--	2.7
7-BETA-HYDROXYSITOSTEROL	Root	--	10
7-BETA-HYDROXYSITOSTEROL-3-O-BETA-D-GLUCOSIDE	Root	--	5
9'-ACETYL-GLUCOSIDE	Root	--	60
9,10,13-TRIHYDROXYOCTADEC-TRANS-11-ENOIC-ACID	Root	--	342
9,12,13-TRIHYDROXY-OCTADEC-TRANS-10-ENOIC-ACID	Root	--	34
9,9'-BIACETYL-NEOOLIVIL	Root	--	70
9,9'-BIACETYL-NEOOLIVIL-GLUCOSIDE	Root	--	100
9,9'-BISACETYL-NEOOLIVIL	Root	--	21
9-ACETYL-NEOOLIVIL	Root	--	10
9-ACETYL-NEOOLIVIL-4-O-BETA-D-GLUCOSIDE	Root	--	40
ACETIC-ACID	Plant	--	--
ACETOPHENONE	Plant	--	--
ACETYL-CHOLINE	Plant	--	--
ACETYL-CHOLINE	Leaf	--	20	1
ADENOSINE	Root	--	20	-1
AESCULETIN	Plant	--	--
ALANINE	Leaf	--	--
ALLANTOIC-ACID	Plant	--	--
ALPHA-TOCOPHEROL	Leaf	16	94	-0.812944
ALPHA-TOCOPHEROL	Seed	230	380	0.475975
ALUMINUM	Leaf	28	138	-0.632472
APS-SULFOTRANSFERASE	Leaf	--	--
ARABINOSE	Root	--	--
ARGININE	Leaf	--	--
ARGININE	Plant	--	--
ARSENIC	Leaf	0.02	0.11	-0.260264
ASCORBIC-ACID	Leaf	166	830	-0.366907
ASCORBIC-ACID	Plant	640	2200	-0.0772156
ASH	Leaf	16800	84000	-0.614044
ASPARAGINE	Plant	--	--
ASPARTIC-ACID	Leaf	--	--
ASTRAGALIN	Plant	--	20
ASTRAGALIN	Inflorescence	--	--
BETA-CAROTENE	Leaf	19	94	-0.728574
BETA-CAROTENE	Seed	10	25	1.13342
BETA-FRUCTOFURANOSIDASES	Plant	--	--
BETA-SITOSTEROL	Root	290	640	-0.260371
BETA-SITOSTEROL	Shoot	--	--
BETA-SITOSTEROL	Flower	--	1000	-0.826091
BETA-SITOSTEROL-3-O-BETA-GLUCOSIDE	Root	300	5000
BETAINE	Leaf	--	--
BETAINE	Plant	--	--
BORON	Leaf	6	47	-0.388322
BROMINE	Leaf	20	110	1.48907
BUTYRIC-ACID	Plant	--	--
CADMIUM	Leaf	0.01	0.05	-0.836805
CAFFEIC-ACID	Plant	--	--
CAFFEIC-ACID	Leaf	--	--
CAFFEIC-ACID-MALATE	Leaf	--	--
CAFFEOYL-MALIC-ACID	Leaf	--	--
CAFFEOYL-MALIC-ACID	Flower	--	--
CAFFEOYL-MALIC-ACID	Shoot	--	--
CAFFEOYL-MALIC-ACID	Root	--	--
CAFFEOYL-MALIC-ACID	Plant	300	16000
CALCIUM	Leaf	5800	29000	0.721733
CAMPESTEROL	Root	--	--
CAMPESTEROL	Shoot	--	--
CARBOHYDRATES	Leaf	--	396000	-1.71657
CARBONIC-ACID	Plant	--	--
CAROTENOIDS	Seed	--	--
CELLULOSE	Leaf	--	103000	-0.71304
CERAMIDES	Root	--	--
CHLORINE	Leaf	1800	2700	-0.286173
CHLOROGENIC-ACID	Shoot	--	--
CHLOROGENIC-ACID	Flower	--	--
CHLOROGENIC-ACID	Leaf	--	--
CHLOROGENIC-ACID	Plant	200	5000	1.41387
CHLOROPHYLLINS	Leaf	40	200
CHLOROPHYLLS	Leaf	157	10000
CHOLINE	Leaf	--	4900	-0.187949
CHOLINE	Inflorescence	--	4800
CHOLINE-ACETYLTRANSFERASE	Plant	--	--
CHROMIUM	Leaf	0.8	3.9	-0.313405
CINNAMIC-ACID	Plant	--	--
CITRAL	Plant	--	--
CITRIC-ACID	Plant	--	--
COBALT	Leaf	2.6	13.2	-0.220428
COPPER	Leaf	2	15	-0.348323
COUMARIN	Plant	--	--
DAUCOSTEROL	Root	--	109	-0.391519
DAUCOSTEROL-6'-O-PALMITATE	Root	--	5.6
DEHYDROCONIFERYL-ALCOHOL	Root	--	440
DEHYDRODICONIFERYL-ALCOHOL	Root	--	--
ETHYL-KETONE	Leaf	--	--
FAT	Leaf	4600	23000	-0.666792
FAT	Seed	231000	382000	0.614239
FE	Leaf	--	--
FERULIC-ACID	Plant	--	--
FIBER(CRUDE)	Leaf	--	110000	-0.453707
FIBER(DIETARY)	Leaf	--	430000	0.667453
FLAVONOIDS	Shoot	7000	18000	-0.568449
FLAVONOL-GLYCOSIDES	Flower	--	2000
FLUORINE	Leaf	1.4	7.8	1.27161
FOLACIN	Plant	--	--
FORMIC-ACID	Plant	--	--
FRUCTOSE	Root	--	--
FUCOSE	Leaf	--	--
FUMARIC-ACID	Plant	--	--
GABA	Root	--	250	-0.69936
GALACTINOL	Root	--	--
GALACTOSE	Leaf	--	--
GALACTOSE	Root	--	--
GALLIC-ACID	Plant	--	--
GLUCOSAMINE	Root	--	250
GLUCOSE	Leaf	--	--
GLUCURONIC-ACID	Root	--	--
GLUTAMATE-DECARBOXYLASE	Leaf	--	--
GLUTAMIC-ACID	Leaf	--	--
GLYCERIC-ACID	Plant	--	--
GLYCEROL	Seed	6975	9045	-1
GLYCINE	Leaf	--	--
GLYCOLIC-ACID	Plant	--	--
HISTAMINE	Plant	--	--
HISTAMINE	Leaf	--	30
HISTIDINE	Leaf	--	--
HOMOVANILLIN	Root	--	--
HOMOVANILLYL-ALCOHOL	Root	--	20
HOMOVANILLYL-ALCOHOL	Plant	--	--
HOMOVANILLYL-ALCOHOL-4'-O-BETA-D-GLUCOSIDE	Root	--	30
HOMOVANILLYL-ALCOHOL-GLUCOSIDE	Plant	--	--
IRESINOL	Root	--	--
IRON	Leaf	8	42	-0.814119
IRON	Root	--	63	-0.350127
IRON	Seed	--	57	-0.435791
ISOCITRIC-ACID	Plant	--	--
ISOLARIC	Root	--	--
ISOLEUCINE	Leaf	--	--
ISOPENTENYL-ADENOSINE	Plant	--	--
ISOQUERCITRIN	Flower	100	200
ISOQUERCITRIN	Shoot	--	--
ISOQUERCITRIN	Inflorescence	--	--
ISOQUERCITRIN	Leaf	--	--
ISOQUERCITRIN	Root	--	--
ISOQUERCITRIN	Plant	--	200	-1
ISORHAMNETIN	Inflorescence	--	--
ISORHAMNETIN	Flower	--	--
ISORHAMNETIN-3-O-BETA-D-GLUCOSIDE	Plant	--	200
ISORHAMNETIN-3-O-GLUCOSIDE	Plant	--	--
ISORHAMNETIN-3-O-NEOHESPERIDOSIDE	Plant	--	150
ISORHAMNETIN-3-O-RUTINOSIDE	Plant	--	50
KAEMPFEROL	Inflorescence	--	--
KAEMPFEROL	Plant	--	--
KAEMPFEROL-3-O-BETA-D-RUTINOSIDE	Flower	--	4000
KAEMPFEROL-3-O-GLUCOSIDE	Plant	--	--
KAEMPFEROL-3-O-RUTINOSIDE	Inflorescence	--	--
KAEMPFEROL-3-O-RUTINOSIDE	Plant	--	400
KOPROPORPHYRIN	Plant	--	--
LEAD	Leaf	1	6	-0.523262
LECITHIN	Plant	--	--
LECTIN	Root	--	--
LECTINS	Root	--	1000
LEUCINE	Leaf	--	--
LEUCOTRIENES	Plant	--	--
LIGNANS	Root	--	--
LINALOL	Plant	--	--
LINOLEIC-ACID	Seed	114235	317060	1.79877
LINOLEIC-ACID	Root	--	--
LINOLENIC-ACID	Seed	2080	3440	-0.519808
LUTEIN	Seed	10	25
LUTEIN-EPOXIDE	Leaf	--	--
LUTEOXANTHIN	Leaf	--	--
LYCOPENE	Plant	--	--
LYSINE	Leaf	--	--
LYSOPHOSPHATIDYLCHOLINE	Plant	--	--
LYSOPHOSPHATIDYLCHOLINE	Root	--	--
MAGNESIUM	Leaf	1720	8600	1.72766
MAGNESIUM	Fruit Juice	--	--
MALIC-ACID	Plant	--	--
MALTOSE	Root	--	--
MANGANESE	Leaf	2	7.8	-0.446919
MANGANESE	Root	--	7	-0.462287
MANGANESE	Seed	--	12	-0.517221
MANNOSE	Leaf	--	--
MERCURY	Leaf	0.005	0.028	-0.403942
METHIONINE	Leaf	--	--
MOLYBDENUM	Leaf	0.1	3	0.329255
MUCILAGE	Plant	--	--
MYO-INOSITOL	Root	--	--
NEOOLIVIL	Root	16.6	30
NEOOLIVIL-4-O-BETA-D-GLUCOSIDE	Root	--	40
NIACIN	Leaf	10	52	-0.553453
NICKEL	Leaf	0.3	2.7	-0.382046
NITRATES	Plant	15000	30000
NITROGEN	Leaf	10000	55555	0.588812
OCTACOSAN-14-OL	Root	--	1
OLEANOLIC-ACID	Root	--	20	-0.839546
OLEANOLIC-ACID	Flower	--	--
OLEIC-ACID	Seed	17825	23115	-0.789081
OLIVIL	Plant	--	--
OXALIC-ACID	Plant	--	--
P-COUMARIC-ACID	Plant	--	--
PALMITIC-ACID	Seed	10000	13500	-0.421052
PALMITIC-ACID	Root	--	--
PANTOTHENIC-ACID	Leaf	--	10	-0.719142
PECTIN	Root	--	--
PHENYLALANINE	Leaf	--	--
PHENYLPROPANES	Root	--	--
PHOSPHATIDYL-CHOLINE	Plant	--	--
PHOSPHATIDYL-CHOLINE	Root	--	--
PHOSPHATIDYL-ETHANOLAMINE	Plant	--	--
PHOSPHATIDYL-ETHANOLAMINE	Root	--	--
PHOSPHATIDYL-INOSITOL	Plant	--	--
PHOSPHATIDYL-INOSITOL	Root	--	--
PHOSPHORIC-ACID	Plant	--	--
PHOSPHORUS	Leaf	894	4470	-0.0922611
PINORESIONOL	Root	--	--
POLYSACCHARIDE	Root	--	--
PORPHYRINS	Leaf	--	10000
POTASSIUM	Leaf	3500	17500	-0.567166
POTASSIUM	Root	--	11320	-0.326487
POTASSIUM	Seed	--	12190	-0.0334234
PROLINE	Leaf	--	--
PROTEIN	Leaf	50400	252000	0.400584
PROTEIN	Seed	155000	201000	-0.291738
PROTOPORPHYRIN	Plant	--	--
QUERCETIN	Inflorescence	--	--
QUERCETIN	Plant	--	--
QUERCETIN-3-O-GLUCOSIDE	Plant	--	--
QUERCETIN-3-O-RUTINOSIDE	Plant	--	--
QUINIC-ACID	Plant	--	--
RAFFINOSE	Root	--	--
RHAMNOSE	Leaf	--	--
RIBOFLAVIN	Leaf	0.9	4.3	-0.157705
RUBIDIUM	Leaf	3.2	17.8	-0.863933
RUTIN	Shoot	500	6000	-0.125291
RUTIN	Inflorescence	--	--
RUTIN	Leaf	--	--
RUTIN	Flower	--	7000	-0.65505
RUTIN	Root	--	--
SCOPOLETIN	Flower	--	--
SCOPOLETIN	Plant	1	10
SCOPOLETIN	Root	3	36	1
SECOISOLARICIRESINOL	Root	--	7.7
SECOISOLARICIRESINOL-9-O-BETA-D-GLUCOSIDE	Root	--	40
SECRETIN	Plant	--	--
SELENIUM	Leaf	0.4	2.2	-0.213511
SELENIUM	Plant	--	--
SERINE	Leaf	--	--
SEROTONIN	Plant	0.2	200
SFA	Seed	10850	14070	-0.44019
SILICIC-ACID	Plant	3000	40000	-0.302536
SILICON	Leaf	2	10.3	-0.382556
SINAPIC-ACID	Plant	--	--
SINAPIC-ACID	Leaf	--	--
SITOSTEROL	Flower	--	--
SITOSTEROL	Root	--	--
SITOSTEROL-BETA-D-GLUCOSIDE	Leaf	45	76
SITOSTEROL-GLUCOSIDE	Flower	--	--
SITOSTEROL-GLUCOSIDE	Root	--	--
SITOSTEROL-GLUCOSIDE	Leaf	--	500
SODIUM	Leaf	10	49	-0.638582
SODIUM	Root	--	700	-0.186842
SODIUM	Seed	--	660	0.33198
STACHYOSE	Root	--	--
STEARIC-ACID	Root	--	--
STIGMAST-4-EN-3-ONE	Root	--	--
STIGMASTEROL	Root	--	--
SUCCINIC-ACID	Plant	--	--
SUCROSE	Root	--	--
SULFUR	Leaf	1200	6665	0.426682
TANNIC-ACID	Plant	--	--
TANNIN	Leaf	59700	133000	0.274307
TARTARIC-ACID	Plant	--	--
THIAMIN	Leaf	0.3	5.4	-0.605342
THIAMINE	Leaf	1	5.4	0.0487486
THREONIC-ACID	Plant	--	--
THREONINE	Leaf	--	--
THREONO-1,4-LACTONE	Plant	--	--
TIN	Leaf	5.4	27	1.36392
TITANIUM	Leaf	--	27	-0.577191
TYROSINE	Leaf	--	--
URSOLIC-ACID	Root	--	15	-1
URTICA-ARABINOGALACTAN-RP-5	Root	--	--
URTICA-RHAMNOGALACTURAN-RP-3	Root	--	--
URTICA-RHAMNOGALACTURAN-RP-4	Root	--	--
URTICA-TERPENE-DIOL-1	Root	--	--
URTICA-TERPENE-DIOL-2	Root	--	--
URTICA-TERPENE-DIOL-3	Root	--	--
VALINE	Leaf	--	--
VANILLIC-ACID	Root	--	--
VANILLIN	Root	--	--
VIOLAXANTHIN	Plant	--	--
VIOLAXANTHIN	Leaf	--	--
VIOLAXANTHIN	Seed	10	25
VIT-B-1	Plant	--	0.8
VIT-K	Leaf	1.6	76
WATER	Leaf	--	800000	-0.0381042
XANTHOPHYLL-EPOXIDE	Plant	--	--
XYLOSE	Leaf	--	--
ZEATIN	Leaf	--	--
ZEATIN	Root	--	--
ZEATIN	Stem	--	--
ZEATIN	Plant	--	--
ZEATIN-NUCLEOTIDE	Plant	--	--
ZEATIN-O-GLUCOSIDE	Leaf	--	--
ZEATIN-O-GLUCOSIDE	Root	--	--
ZEATIN-O-GLUCOSIDE	Stem	--	--
ZINC	Leaf	0.9	4.7	-0.497924
ZINC	Root	--	19	-0.22679
ZINC	Seed	--	19	-0.741894
